# Supplementary material for: Whole-genome sequencing of Ganoderma boninense, the causal agent of basal stem rot disease in oil palm, via combined short- and long-read sequencing
Source: Sci Rep. 2024 May 8;14:10520. doi: 10.1038/s41598-024-60713-3 (PMC11076493; doi:10.1038/s41598-024-60713-3)
Supplement: Supplementary file 1 — Supplementary Tables. [file 41598_2024_60713_MOESM1_ESM.xlsx]

## Sheet: Table S1
Table S1. Summary of the assembled chromosomes of Gb
Chromosome	length (bp)	Scaffolds number	Gene number
Chr1	6651874	82	2567
Chr2	5458015	42	2108
Chr3	4640194	28	1880
Chr4	4597913	38	1819
Chr5	4566102	50	1755
Chr6	4125681	42	1621
Chr7	3926713	57	1425
Chr8	3918320	16	1556
Chr9	3813322	31	1463
Chr10	3696312	6	1555
Chr11	3102088	35	1201
Chr12	3032011	34	1144
Unassembled scaffolds	4343260	100	980
Total	55871805	561	21074

## Sheet: Table S2
Table S2. The assembly and annotation completeness of Gb genome using three BUSCO group searches on polyporales order, Agaricomycetes class, and Basidiomycota division.
No	BUSCO Description	Polyporales	Agaricomycetes	Basidiomycota
1	Complete BUSCOs (C)	4,264 (95.52%)	2,700 (93.16%)	1,650 (93.53%)
2	Complete and single-copy BUSCOs (S)	4,174 (93.50%)	2,658 (91.71%)	1,619 (91.78%)
3	Complete and duplicated BUSCOs (D)	90 (2.01%)	42 (1.44%)	31 (1.75%)
4	Fragmented BUSCOs (F)	42 (0.94%)	44 (1.51%)	37 (2.09%)
5	Missing BUSCOs (M)	158 (3.53%)	154 (5.31%)	77 (4.36%)
6	Total BUSCO groups searched	4464	2898	1764

## Sheet: Table S3
Table S3. Variants analysis on the Gb genome assemblies
Chromosome	length (bp)	Variants	Indels	SNPs	Variants per 1 Kb	Indels per 1 Kb	SNPs per 1 Kb
Chr1	6651874	80255	4932	75323	12	1	11
Chr2	5458015	59615	4473	55142	11	1	10
Chr3	4640194	39119	2348	36771	8	1	8
Chr4	4597913	71730	5076	66654	16	1	14
Chr5	4566102	31368	2196	29172	7	0	6
Chr6	4125681	45465	3319	42146	11	1	10
Chr7	3926713	54552	3415	51137	14	1	13
Chr8	3918320	2354	206	2148	1	0	1
Chr9	3813322	28015	1921	26094	7	1	7
Chr10	3696312	12598	835	11763	3	0	3
Chr11	3102088	37804	2379	35425	12	1	11
Chr12	3032011	53948	3422	50526	18	1	17
Unassembled scaffolds	4343260	11118	1000	10118	3	0	2
Total	55871805	527941	35522	492419	123	9	113
Average	4.29783e+06	40610.8	2732.46	37878.4	9.46154	0.692308	8.69231

## Sheet: Table S4
Table S4. Gene annotation of Gb by GO platform
No	Transcript_id	GO_ID	Description	Aspect	Argot Score
1	Gb4813.t1	1901255	Biological Process	nucleotide-excision repair involved in interstrand cross-link repair	18.4833		Cellular Component	12494	The molecular activities of individual gene products
2	Gb4813.t1	110	Cellular Component	nucleotide-excision repair factor 1 complex	17.9095		Molecular Function	9976	Where the gene products are active
3	Gb4813.t1	3684	Molecular Function	damaged DNA binding	8.68643		Biological Process	25648	The pathways and larger processes to which that gene product’s activity contributes
4	Gb4813.t1	70914	Biological Process	UV-damage excision repair	16.4044
5	Gb4813.t1	8270	Molecular Function	zinc ion binding	5.06875
6	Gb4813.t1	715	Biological Process	nucleotide-excision repair, DNA damage recognition	11.3808
7	Gb4813.t1	43161	Biological Process	proteasome-mediated ubiquitin-dependent protein catabolic process	9.54364
8	Gb4813.t1	6284	Biological Process	base-excision repair	8.3218
9	Gb4655.t1	45040	Biological Process	protein insertion into mitochondrial outer membrane	14.1525
10	Gb4655.t1	32865	Cellular Component	ERMES complex	14.1408
11	Gb4655.t1	8289	Molecular Function	lipid binding	7.83988
12	Gb4655.t1	2	Biological Process	mitochondrial genome maintenance	12.8142
13	Gb4655.t1	5789	Cellular Component	endoplasmic reticulum membrane	7.1421
14	Gb4655.t1	6869	Biological Process	lipid transport	8.44038
15	Gb5327.t1	5681	Cellular Component	spliceosomal complex	9.24576
16	Gb5327.t1	398	Biological Process	mRNA splicing, via spliceosome	7.97181
17	Gb5327.t1	3723	Molecular Function	RNA binding	3.58431
18	Gb5327.t1	120114	Cellular Component	Sm-like protein family complex	8.50694
19	Gb5327.t1	932	Cellular Component	P-body	6.34734
20	Gb5327.t1	5515	Molecular Function	protein binding	1.18452
21	Gb5327.t1	22613	Biological Process	ribonucleoprotein complex biogenesis	5.35019
22	Gb5327.t1	5732	Cellular Component	sno(s)RNA-containing ribonucleoprotein complex	5.39132
23	Gb5327.t1	16072	Biological Process	rRNA metabolic process	5.0641
24	Gb5327.t1	8033	Biological Process	tRNA processing	4.50286
25	Gb5327.t1	5730	Cellular Component	nucleolus	3.53498
26	Gb5327.t1	290	Biological Process	deadenylation-dependent decapping of nuclear-transcribed mRNA	2.92711
27	Gb5327.t1	34709	Cellular Component	methylosome	1.54198
28	Gb5327.t1	5829	Cellular Component	cytosol	1.12692
29	Gb5327.t1	5697	Cellular Component	telomerase holoenzyme complex	0.623811
30	Gb5327.t1	5654	Cellular Component	nucleoplasm	0.500017
31	Gb5327.t1	71826	Biological Process	protein-RNA complex organization	1.49267
32	Gb5327.t1	65003	Biological Process	protein-containing complex assembly	1.15499
33	Gb5327.t1	36261	Biological Process	7-methylguanosine cap hypermethylation	0.474269
34	Gb11597.t1	70330	Molecular Function	aromatase activity	14.2263
35	Gb11597.t1	16020	Cellular Component	membrane	0.737411
36	Gb11597.t1	8152	Biological Process	metabolic process	0.551733
37	Gb11597.t1	3958	Molecular Function	NADPH-hemoprotein reductase activity	13.6606
38	Gb11597.t1	10181	Molecular Function	FMN binding	7.78343
39	Gb11597.t1	5506	Molecular Function	iron ion binding	6.3646
40	Gb11597.t1	20037	Molecular Function	heme binding	5.42107
41	Gb7429.t1	17183	Biological Process	protein histidyl modification to diphthamide	17.7708
42	Gb7429.t1	90560	Molecular Function	2-(3-amino-3-carboxypropyl)histidine synthase activity	13.528
43	Gb7429.t1	32991	Cellular Component	protein-containing complex	2.91608
44	Gb7429.t1	5737	Cellular Component	cytoplasm	0.966072
45	Gb7429.t1	51539	Molecular Function	4 iron, 4 sulfur cluster binding	6.23071
46	Gb7429.t1	46872	Molecular Function	metal ion binding	2.50485
47	Gb15471.t1	56	Biological Process	ribosomal small subunit export from nucleus	8.87183
48	Gb15471.t1	16887	Molecular Function	ATP hydrolysis activity	4.5312
49	Gb15471.t1	43231	Cellular Component	intracellular membrane-bounded organelle	2.80362
50	Gb15471.t1	6515	Biological Process	protein quality control for misfolded or incompletely synthesized proteins	6.75621
51	Gb15471.t1	5737	Cellular Component	cytoplasm	2.01302
52	Gb15471.t1	5524	Molecular Function	ATP binding	2.98527
53	Gb4853.t1	42555	Cellular Component	MCM complex	11.7723
54	Gb4853.t1	6270	Biological Process	DNA replication initiation	9.61445
55	Gb4853.t1	3688	Molecular Function	DNA replication origin binding	9.31194
56	Gb4853.t1	17116	Molecular Function	single-stranded DNA helicase activity	8.59929
57	Gb4853.t1	727	Biological Process	double-strand break repair via break-induced replication	7.72853
58	Gb4853.t1	31261	Cellular Component	DNA replication preinitiation complex	7.53608
59	Gb4853.t1	32508	Biological Process	DNA duplex unwinding	7.35781
60	Gb4853.t1	228	Cellular Component	nuclear chromosome	5.97526
61	Gb4853.t1	43138	Molecular Function	3'-5' DNA helicase activity	6.03804
62	Gb4853.t1	90329	Biological Process	regulation of DNA-templated DNA replication	6.089
63	Gb4853.t1	3697	Molecular Function	single-stranded DNA binding	5.12386
64	Gb4853.t1	785	Cellular Component	chromatin	4.50297
65	Gb4853.t1	7049	Biological Process	cell cycle	5.84357
66	Gb4853.t1	16887	Molecular Function	ATP hydrolysis activity	4.53579
67	Gb4853.t1	347	Cellular Component	THO complex	3.93929
68	Gb4853.t1	5829	Cellular Component	cytosol	2.56296
69	Gb4853.t1	5524	Molecular Function	ATP binding	2.9883
70	Gb4853.t1	5656	Cellular Component	nuclear pre-replicative complex	1.57855
71	Gb4853.t1	19953	Biological Process	sexual reproduction	3.0855
72	Gb4853.t1	5657	Cellular Component	replication fork	1.09629
73	Gb4853.t1	781	Cellular Component	chromosome, telomeric region	0.756149
74	Gb4853.t1	5515	Molecular Function	protein binding	2.37281
75	Gb4853.t1	97373	Cellular Component	MCM core complex	0.694474
76	Gb4853.t1	22414	Biological Process	reproductive process	2.64431
77	Gb4853.t1	3682	Molecular Function	chromatin binding	2.30032
78	Gb4853.t1	31090	Cellular Component	organelle membrane	0.2973
79	Gb4853.t1	33679	Molecular Function	3'-5' DNA/RNA helicase activity	0.613741
80	Gb4853.t1	3727	Molecular Function	single-stranded RNA binding	0.421125
81	Gb4853.t1	3724	Molecular Function	RNA helicase activity	0.311435
82	Gb4853.t1	46872	Molecular Function	metal ion binding	0.0894892
83	Gb4853.t1	9555	Biological Process	pollen development	1.50275
84	Gb4853.t1	6271	Biological Process	DNA strand elongation involved in DNA replication	0.825628
85	Gb4853.t1	140527	Biological Process	reciprocal homologous recombination	0.800605
86	Gb4853.t1	30261	Biological Process	chromosome condensation	0.672046
87	Gb4853.t1	280	Biological Process	nuclear division	0.670645
88	Gb4853.t1	10182	Biological Process	sugar mediated signaling pathway	0.591953
89	Gb11079.t1	7007	Biological Process	inner mitochondrial membrane organization	6.52125
90	Gb11079.t1	5743	Cellular Component	mitochondrial inner membrane	5.13794
91	Gb10936.t1	22857	Molecular Function	transmembrane transporter activity	3.29438
92	Gb10936.t1	55085	Biological Process	transmembrane transport	2.75809
93	Gb10936.t1	5886	Cellular Component	plasma membrane	0.964345
94	Gb7152.t2	51009	Molecular Function	O-acetylhomoserine sulfhydrylase activity	17.0571
95	Gb7152.t2	19346	Biological Process	transsulfuration	9.62662
96	Gb7152.t2	5737	Cellular Component	cytoplasm	0.748113
97	Gb7152.t2	16765	Molecular Function	transferase activity, transferring alkyl or aryl (other than methyl) groups	6.87288
98	Gb7152.t2	30170	Molecular Function	pyridoxal phosphate binding	6.49992
99	Gb7152.t2	5634	Cellular Component	nucleus	0.382459
100	Gb7152.t2	9086	Biological Process	methionine biosynthetic process	5.82955
101	Gb7152.t2	5886	Cellular Component	plasma membrane	0.238634
102	Gb7152.t2	19344	Biological Process	cysteine biosynthetic process	2.5882
103	Gb7152.t2	71269	Biological Process	L-homocysteine biosynthetic process	2.12949
104	Gb7152.t2	6563	Biological Process	L-serine metabolic process	0.817844
105	Gb5802.t1	8810	Molecular Function	cellulase activity	11.5402
106	Gb5802.t1	30245	Biological Process	cellulose catabolic process	10.3632
107	Gb5802.t1	5576	Cellular Component	extracellular region	4.55198
108	Gb5802.t1	30248	Molecular Function	cellulose binding	9.79598
109	Gb6342.t1	3991	Molecular Function	acetylglutamate kinase activity	11.9202
110	Gb6342.t1	6592	Biological Process	ornithine biosynthetic process	11.3622
111	Gb6342.t1	5759	Cellular Component	mitochondrial matrix	9.45202
112	Gb6342.t1	3942	Molecular Function	N-acetyl-gamma-glutamyl-phosphate reductase activity	11.7326
113	Gb6342.t1	6526	Biological Process	arginine biosynthetic process	8.18215
114	Gb6342.t1	70401	Molecular Function	NADP+ binding	10.926
115	Gb6342.t1	51287	Molecular Function	NAD binding	6.6284
116	Gb6342.t1	5524	Molecular Function	ATP binding	2.98709
117	Gb6342.t1	16310	Biological Process	phosphorylation	4.14735
118	Gb6342.t1	6355	Biological Process	regulation of DNA-templated transcription	2.46103
119	Gb6342.t1	46983	Molecular Function	protein dimerization activity	2.23816
120	Gb18012.t1	51409	Biological Process	response to nitrosative stress	14.2806
121	Gb18012.t1	8941	Molecular Function	nitric oxide dioxygenase activity	13.3318
122	Gb18012.t1	10494	Cellular Component	cytoplasmic stress granule	0.930854
123	Gb18012.t1	15671	Biological Process	oxygen transport	10.1383
124	Gb18012.t1	45335	Cellular Component	phagocytic vesicle	0.855514
125	Gb18012.t1	19825	Molecular Function	oxygen binding	10.6215
126	Gb18012.t1	5344	Molecular Function	oxygen carrier activity	10.524
127	Gb18012.t1	46210	Biological Process	nitric oxide catabolic process	6.54329
128	Gb18012.t1	9636	Biological Process	response to toxic substance	6.15124
129	Gb18012.t1	71949	Molecular Function	FAD binding	7.81317
130	Gb18012.t1	5759	Cellular Component	mitochondrial matrix	0.665259
131	Gb18012.t1	20037	Molecular Function	heme binding	5.42929
132	Gb18012.t1	5829	Cellular Component	cytosol	0.478478
133	Gb18012.t1	62197	Biological Process	cellular response to chemical stress	2.81855
134	Gb18012.t1	46872	Molecular Function	metal ion binding	2.50536
135	Gb18012.t1	5634	Cellular Component	nucleus	0.282236
136	Gb18012.t1	1902170	Biological Process	cellular response to reactive nitrogen species	1.24024
137	Gb18012.t1	71310	Biological Process	cellular response to organic substance	1.19398
138	Gb18012.t1	16966	Molecular Function	nitric oxide reductase activity	1.11601
139	Gb18012.t1	5515	Molecular Function	protein binding	0.360647
140	Gb18012.t1	51788	Biological Process	response to misfolded protein	1.031
141	Gb18012.t1	9749	Biological Process	response to glucose	1.02525
142	Gb18012.t1	1678	Biological Process	intracellular glucose homeostasis	0.891136
143	Gb18012.t1	1901701	Biological Process	cellular response to oxygen-containing compound	0.614862
144	Gb18012.t1	6979	Biological Process	response to oxidative stress	0.548402
145	Gb16760.t1	70007	Molecular Function	glutamic-type endopeptidase activity	15.4363
146	Gb16760.t1	6508	Biological Process	proteolysis	4.33334
147	Gb16760.t1	4190	Molecular Function	aspartic-type endopeptidase activity	7.81731
148	Gb4022.t1	30479	Cellular Component	actin cortical patch	13.6914
149	Gb4022.t1	3774	Molecular Function	cytoskeletal motor activity	8.44737
150	Gb4022.t1	44855	Biological Process	plasma membrane raft distribution	8.10555
151	Gb4022.t1	3779	Molecular Function	actin binding	8.33614
152	Gb4022.t1	147	Biological Process	actin cortical patch assembly	7.55033
153	Gb4022.t1	71933	Molecular Function	Arp2/3 complex binding	6.13557
154	Gb4022.t1	16459	Cellular Component	myosin complex	9.73559
155	Gb4022.t1	71963	Biological Process	establishment or maintenance of cell polarity regulating cell shape	7.32568
156	Gb4022.t1	30050	Biological Process	vesicle transport along actin filament	6.60121
157	Gb4022.t1	5524	Molecular Function	ATP binding	2.98777
158	Gb4022.t1	31097	Cellular Component	medial cortex	6.8587
159	Gb4022.t1	51285	Cellular Component	cell cortex of cell tip	6.82036
160	Gb4022.t1	43332	Cellular Component	mating projection tip	6.1305
161	Gb4022.t1	281	Biological Process	mitotic cytokinesis	5.09706
162	Gb4022.t1	44853	Cellular Component	plasma membrane raft	5.02957
163	Gb4022.t1	16787	Molecular Function	hydrolase activity	2.25614
164	Gb4022.t1	7015	Biological Process	actin filament organization	4.1137
165	Gb4022.t1	140657	Molecular Function	ATP-dependent activity	1.5757
166	Gb4022.t1	31982	Cellular Component	vesicle	2.86951
167	Gb4022.t1	6897	Biological Process	endocytosis	3.15499
168	Gb8367.t1	71541	Cellular Component	eukaryotic translation initiation factor 3 complex, eIF3m	13.9248
169	Gb8367.t1	31369	Molecular Function	translation initiation factor binding	12.7652
170	Gb8367.t1	1732	Biological Process	formation of cytoplasmic translation initiation complex	11.5723
171	Gb8367.t1	71540	Cellular Component	eukaryotic translation initiation factor 3 complex, eIF3e	13.828
172	Gb8367.t1	3743	Molecular Function	translation initiation factor activity	8.50784
173	Gb8367.t1	16282	Cellular Component	eukaryotic 43S preinitiation complex	11.3712
174	Gb8367.t1	33290	Cellular Component	eukaryotic 48S preinitiation complex	11.3693
175	Gb8367.t1	43614	Cellular Component	multi-eIF complex	11.2703
176	Gb8367.t1	3723	Molecular Function	RNA binding	3.58512
177	Gb8367.t1	10494	Cellular Component	cytoplasmic stress granule	8.59642
178	Gb8367.t1	8541	Cellular Component	proteasome regulatory particle, lid subcomplex	1.71438
179	Gb6454.t1	4185	Molecular Function	serine-type carboxypeptidase activity	9.27576
180	Gb6454.t1	5773	Cellular Component	vacuole	8.45437
181	Gb6454.t1	6508	Biological Process	proteolysis	4.35349
182	Gb6454.t1	70013	Cellular Component	intracellular organelle lumen	0.276629
183	Gb16250.t1	243	Cellular Component	commitment complex	14.8203
184	Gb16250.t1	30619	Molecular Function	U1 snRNA binding	14.6388
185	Gb16250.t1	395	Biological Process	mRNA 5'-splice site recognition	11.6101
186	Gb16250.t1	71004	Cellular Component	U2-type prespliceosome	14.2938
187	Gb16250.t1	30627	Molecular Function	pre-mRNA 5'-splice site binding	7.98916
188	Gb16250.t1	5685	Cellular Component	U1 snRNP	11.1634
189	Gb16250.t1	387	Biological Process	spliceosomal snRNP assembly	9.27241
190	Gb16250.t1	8270	Molecular Function	zinc ion binding	5.09443
191	Gb16250.t1	3729	Molecular Function	mRNA binding	4.9208
192	Gb16250.t1	3727	Molecular Function	single-stranded RNA binding	1.94855
193	Gb16250.t1	42803	Molecular Function	protein homodimerization activity	1.61496
194	Gb16250.t1	15030	Cellular Component	Cajal body	2.17702
195	Gb16250.t1	1990446	Molecular Function	U1 snRNP binding	1.29622
196	Gb16250.t1	381	Biological Process	regulation of alternative mRNA splicing, via spliceosome	0.777017
197	Gb17866.t1	16491	Molecular Function	oxidoreductase activity	2.91527
198	Gb17866.t1	5829	Cellular Component	cytosol	1.40659
199	Gb17866.t1	71805	Biological Process	potassium ion transmembrane transport	0.951742
200	Gb17866.t1	5634	Cellular Component	nucleus	0.457259
201	Gb17866.t1	6081	Biological Process	cellular aldehyde metabolic process	0.852784
202	Gb17866.t1	6772	Biological Process	thiamine metabolic process	0.766483
203	Gb13152.t1	106156	Molecular Function	peptidyl-lysine 4-dioxygenase activity	24.2615
204	Gb13152.t1	18126	Biological Process	protein hydroxylation	20.1325
205	Gb13152.t1	5634	Cellular Component	nucleus	4.00333
206	Gb13152.t1	45905	Biological Process	positive regulation of translational termination	13.4802
207	Gb13152.t1	5737	Cellular Component	cytoplasm	2.01089
208	Gb13152.t1	43565	Molecular Function	sequence-specific DNA binding	6.30631
209	Gb13152.t1	46872	Molecular Function	metal ion binding	2.50067
210	Gb7442.t1	4506	Molecular Function	squalene monooxygenase activity	14.7344
211	Gb7442.t1	16126	Biological Process	sterol biosynthetic process	11.3773
212	Gb7442.t1	5789	Cellular Component	endoplasmic reticulum membrane	2.37804
213	Gb7442.t1	50660	Molecular Function	flavin adenine dinucleotide binding	6.1074
214	Gb7442.t1	329	Cellular Component	fungal-type vacuole membrane	2.27223
215	Gb7442.t1	9753	Biological Process	response to jasmonic acid	6.96411
216	Gb7442.t1	46246	Biological Process	terpene biosynthetic process	4.44544
217	Gb7442.t1	9723	Biological Process	response to ethylene	4.12614
218	Gb7442.t1	1902438	Biological Process	response to vanadate(3-)	4.06304
219	Gb7442.t1	31966	Cellular Component	mitochondrial membrane	0.816619
220	Gb7442.t1	71731	Biological Process	response to nitric oxide	2.95003
221	Gb7442.t1	8204	Biological Process	ergosterol metabolic process	2.57227
222	Gb7442.t1	16129	Biological Process	phytosteroid biosynthetic process	2.46168
223	Gb7442.t1	2238	Biological Process	response to molecule of fungal origin	2.44451
224	Gb7442.t1	9751	Biological Process	response to salicylic acid	2.43817
225	Gb7442.t1	97384	Biological Process	cellular lipid biosynthetic process	2.33986
226	Gb7442.t1	42542	Biological Process	response to hydrogen peroxide	2.32351
227	Gb7442.t1	9414	Biological Process	response to water deprivation	2.19609
228	Gb7442.t1	1902653	Biological Process	secondary alcohol biosynthetic process	2.06841
229	Gb7442.t1	9611	Biological Process	response to wounding	1.82367
230	Gb7442.t1	10038	Biological Process	response to metal ion	1.67792
231	Gb14410.t1	4798	Molecular Function	thymidylate kinase activity	11.5015
232	Gb14410.t1	6233	Biological Process	dTDP biosynthetic process	11.137
233	Gb14410.t1	5634	Cellular Component	nucleus	1.81395
234	Gb14410.t1	5739	Cellular Component	mitochondrion	1.64291
235	Gb14410.t1	4550	Molecular Function	nucleoside diphosphate kinase activity	5.07734
236	Gb14410.t1	70013	Cellular Component	intracellular organelle lumen	0.979852
237	Gb14410.t1	5524	Molecular Function	ATP binding	2.98784
238	Gb14410.t1	6235	Biological Process	dTTP biosynthetic process	10.4299
239	Gb14410.t1	5829	Cellular Component	cytosol	0.721443
240	Gb14410.t1	46940	Biological Process	nucleoside monophosphate phosphorylation	8.96526
241	Gb14410.t1	9041	Molecular Function	UMP/dUMP kinase activity	1.72222
242	Gb14410.t1	6227	Biological Process	dUDP biosynthetic process	8.59795
243	Gb14410.t1	50316	Molecular Function	T2-induced deoxynucleotide kinase activity	1.17618
244	Gb14410.t1	4385	Molecular Function	guanylate kinase activity	0.523743
245	Gb14410.t1	5515	Molecular Function	protein binding	0.249215
246	Gb14410.t1	16310	Biological Process	phosphorylation	4.1484
247	Gb14410.t1	46105	Biological Process	thymidine biosynthetic process	2.06056
248	Gb14410.t1	71363	Biological Process	cellular response to growth factor stimulus	1.1642
249	Gb14410.t1	45445	Biological Process	myoblast differentiation	0.837478
250	Gb14410.t1	43627	Biological Process	response to estrogen	0.807966
251	Gb14410.t1	46686	Biological Process	response to cadmium ion	0.798301
252	Gb14410.t1	9793	Biological Process	embryo development ending in seed dormancy	0.741522
253	Gb14410.t1	46710	Biological Process	GDP metabolic process	0.505977
254	Gb14410.t1	6177	Biological Process	GMP biosynthetic process	0.447827
255	Gb10983.t1	6386	Biological Process	termination of RNA polymerase III transcription	17.1609
256	Gb10983.t1	1056	Molecular Function	RNA polymerase III activity	14.7681
257	Gb10983.t1	5666	Cellular Component	RNA polymerase III complex	12.1884
258	Gb10983.t1	5730	Cellular Component	nucleolus	7.46336
259	Gb10983.t1	45087	Biological Process	innate immune response	6.17609
260	Gb10983.t1	51607	Biological Process	defense response to virus	5.6877
261	Gb10983.t1	8270	Molecular Function	zinc ion binding	5.08818
262	Gb10983.t1	5654	Cellular Component	nucleoplasm	6.07008
263	Gb10983.t1	3676	Molecular Function	nucleic acid binding	2.19141
264	Gb10983.t1	5515	Molecular Function	protein binding	1.04515
265	Gb10983.t1	5829	Cellular Component	cytosol	2.78618
266	Gb10983.t1	42797	Biological Process	tRNA transcription by RNA polymerase III	3.16739
267	Gb10983.t1	6384	Biological Process	transcription initiation at RNA polymerase III promoter	2.44393
268	Gb10983.t1	42780	Biological Process	tRNA 3'-end processing	2.26301
269	Gb15054.t1	4806	Molecular Function	triglyceride lipase activity	11.7787
270	Gb15054.t1	5576	Cellular Component	extracellular region	5.77982
271	Gb15054.t1	6629	Biological Process	lipid metabolic process	4.69101
272	Gb6164.t1	3878	Molecular Function	ATP citrate synthase activity	14.3695
273	Gb6164.t1	6101	Biological Process	citrate metabolic process	13.9215
274	Gb6164.t1	5829	Cellular Component	cytosol	6.80054
275	Gb6164.t1	35578	Cellular Component	azurophil granule lumen	3.93783
276	Gb6164.t1	6085	Biological Process	acetyl-CoA biosynthetic process	9.5455
277	Gb6164.t1	1904813	Cellular Component	ficolin-1-rich granule lumen	3.92841
278	Gb6164.t1	5524	Molecular Function	ATP binding	2.9881
279	Gb6164.t1	5654	Cellular Component	nucleoplasm	3.06697
280	Gb6164.t1	6107	Biological Process	oxaloacetate metabolic process	7.52412
281	Gb6164.t1	70062	Cellular Component	extracellular exosome	2.79858
282	Gb6164.t1	46872	Molecular Function	metal ion binding	2.5057
283	Gb6164.t1	6099	Biological Process	tricarboxylic acid cycle	7.42345
284	Gb6164.t1	6633	Biological Process	fatty acid biosynthetic process	5.60848
285	Gb6164.t1	5515	Molecular Function	protein binding	2.05353
286	Gb6164.t1	5739	Cellular Component	mitochondrion	0.937171
287	Gb6164.t1	16020	Cellular Component	membrane	0.148353
288	Gb6164.t1	6695	Biological Process	cholesterol biosynthetic process	2.67373
289	Gb6164.t1	15936	Biological Process	coenzyme A metabolic process	1.78653
290	Gb472.t1	16491	Molecular Function	oxidoreductase activity	2.89607
291	Gb472.t1	44249	Biological Process	cellular biosynthetic process	1.52189
292	Gb4239.t2	5093	Molecular Function	Rab GDP-dissociation inhibitor activity	14.5816
293	Gb4239.t2	31345	Biological Process	negative regulation of cell projection organization	9.41364
294	Gb4239.t2	5794	Cellular Component	Golgi apparatus	3.64856
295	Gb4239.t2	7264	Biological Process	small GTPase mediated signal transduction	9.19034
296	Gb4239.t2	1903828	Biological Process	negative regulation of protein localization	8.94367
297	Gb4239.t2	5096	Molecular Function	GTPase activator activity	8.76847
298	Gb4239.t2	43209	Cellular Component	myelin sheath	2.68595
299	Gb4239.t2	120035	Biological Process	regulation of plasma membrane bounded cell projection organization	8.48315
300	Gb4239.t2	5829	Cellular Component	cytosol	2.61021
301	Gb4239.t2	30054	Cellular Component	cell junction	2.51273
302	Gb4239.t2	30496	Cellular Component	midbody	2.21837
303	Gb4239.t2	31267	Molecular Function	small GTPase binding	2.82836
304	Gb4239.t2	43025	Cellular Component	neuronal cell body	1.64625
305	Gb4239.t2	30424	Cellular Component	axon	1.51998
306	Gb4239.t2	3723	Molecular Function	RNA binding	0.170035
307	Gb4239.t2	1903564	Biological Process	regulation of protein localization to cilium	5.80175
308	Gb4239.t2	32387	Biological Process	negative regulation of intracellular transport	5.72326
309	Gb4239.t2	90313	Biological Process	regulation of protein targeting to membrane	5.5426
310	Gb4239.t2	48046	Cellular Component	apoplast	1.05282
311	Gb4239.t2	15031	Biological Process	protein transport	5.45358
312	Gb4239.t2	35578	Cellular Component	azurophil granule lumen	0.929935
313	Gb4239.t2	50768	Biological Process	negative regulation of neurogenesis	5.36655
314	Gb4239.t2	70062	Cellular Component	extracellular exosome	0.660897
315	Gb4239.t2	55044	Cellular Component	symplast	0.604202
316	Gb4239.t2	32153	Cellular Component	cell division site	0.525178
317	Gb4239.t2	1902116	Biological Process	negative regulation of organelle assembly	4.51517
318	Gb4239.t2	32991	Cellular Component	protein-containing complex	0.410786
319	Gb4239.t2	16192	Biological Process	vesicle-mediated transport	4.41111
320	Gb4239.t2	16020	Cellular Component	membrane	0.244377
321	Gb4239.t2	60491	Biological Process	regulation of cell projection assembly	3.90237
322	Gb4239.t2	22603	Biological Process	regulation of anatomical structure morphogenesis	2.51132
323	Gb4239.t2	30516	Biological Process	regulation of axon extension	2.10703
324	Gb4239.t2	30307	Biological Process	positive regulation of cell growth	1.96626
325	Gb4239.t2	51592	Biological Process	response to calcium ion	1.93855
326	Gb4239.t2	48639	Biological Process	positive regulation of developmental growth	1.92244
327	Gb4239.t2	50769	Biological Process	positive regulation of neurogenesis	1.86441
328	Gb4239.t2	31346	Biological Process	positive regulation of cell projection organization	1.84383
329	Gb4239.t2	46907	Biological Process	intracellular transport	0.356479
330	Gb6844.t1	9251	Biological Process	glucan catabolic process	9.79125
331	Gb6844.t1	9277	Cellular Component	fungal-type cell wall	7.46936
332	Gb6844.t1	52862	Molecular Function	glucan endo-1,4-beta-glucanase activity, C-3 substituted reducing group	7.18486
333	Gb6844.t1	71966	Biological Process	fungal-type cell wall polysaccharide metabolic process	9.78379
334	Gb6844.t1	52861	Molecular Function	glucan endo-1,3-beta-glucanase activity, C-3 substituted reducing group	6.69211
335	Gb6844.t1	5576	Cellular Component	extracellular region	2.64618
336	Gb6844.t1	16020	Cellular Component	membrane	0.400085
337	Gb6844.t1	30243	Biological Process	cellulose metabolic process	4.51428
338	Gb3589.t1	8641	Molecular Function	ubiquitin-like modifier activating enzyme activity	10.1447
339	Gb3589.t1	407	Cellular Component	phagophore assembly site	10.0851
340	Gb3589.t1	6914	Biological Process	autophagy	9.53976
341	Gb3589.t1	6995	Biological Process	cellular response to nitrogen starvation	5.72406
342	Gb3589.t1	15031	Biological Process	protein transport	5.45207
343	Gb3589.t1	36211	Biological Process	protein modification process	4.44863
344	Gb3589.t1	10150	Biological Process	leaf senescence	1.81104
345	Gb3589.t1	50832	Biological Process	defense response to fungus	1.51813
346	Gb3589.t1	42158	Biological Process	lipoprotein biosynthetic process	1.2852
347	Gb5090.t1	139	Cellular Component	Golgi membrane	8.14945
348	Gb5090.t1	1990809	Biological Process	endoplasmic reticulum tubular network membrane organization	5.33852
349	Gb5090.t1	5789	Cellular Component	endoplasmic reticulum membrane	7.1383
350	Gb5090.t1	32541	Cellular Component	cortical endoplasmic reticulum	4.12977
351	Gb5090.t1	32153	Cellular Component	cell division site	2.65749
352	Gb5090.t1	5635	Cellular Component	nuclear envelope	2.63976
353	Gb12924.t1	5763	Cellular Component	mitochondrial small ribosomal subunit	12.8763
354	Gb12924.t1	32543	Biological Process	mitochondrial translation	11.3322
355	Gb12924.t1	3735	Molecular Function	structural constituent of ribosome	3.72671
356	Gb11115.t1	33179	Cellular Component	proton-transporting V-type ATPase, V0 domain	10.9653
357	Gb11115.t1	46961	Molecular Function	proton-transporting ATPase activity, rotational mechanism	9.2343
358	Gb11115.t1	1902600	Biological Process	proton transmembrane transport	5.04861
359	Gb11115.t1	5774	Cellular Component	vacuolar membrane	7.35383
360	Gb11115.t1	7035	Biological Process	vacuolar acidification	3.37399
361	Gb11115.t1	324	Cellular Component	fungal-type vacuole	2.21564
362	Gb11115.t1	31625	Molecular Function	ubiquitin protein ligase binding	0.962406
363	Gb11115.t1	35751	Biological Process	regulation of lysosomal lumen pH	2.04276
364	Gb11115.t1	8553	Molecular Function	P-type proton-exporting transporter activity	0.295008
365	Gb11115.t1	16887	Molecular Function	ATP hydrolysis activity	0.211816
366	Gb11115.t1	30672	Cellular Component	synaptic vesicle membrane	1.34838
367	Gb11115.t1	30665	Cellular Component	clathrin-coated vesicle membrane	1.15226
368	Gb11115.t1	46933	Molecular Function	proton-transporting ATP synthase activity, rotational mechanism	0.169862
369	Gb11115.t1	61795	Biological Process	Golgi lumen acidification	1.47301
370	Gb11115.t1	48388	Biological Process	endosomal lumen acidification	1.29456
371	Gb11115.t1	30177	Biological Process	positive regulation of Wnt signaling pathway	1.12903
372	Gb11115.t1	1904093	Biological Process	negative regulation of autophagic cell death	0.814698
373	Gb11115.t1	325	Cellular Component	plant-type vacuole	0.927773
374	Gb11115.t1	12501	Biological Process	programmed cell death	0.790474
375	Gb11115.t1	139	Cellular Component	Golgi membrane	0.54994
376	Gb11115.t1	1902495	Cellular Component	transmembrane transporter complex	0.506921
377	Gb11115.t1	33181	Cellular Component	plasma membrane proton-transporting V-type ATPase complex	0.437597
378	Gb11115.t1	6878	Biological Process	intracellular copper ion homeostasis	0.583498
379	Gb11115.t1	101003	Cellular Component	ficolin-1-rich granule membrane	0.429507
380	Gb11115.t1	70374	Biological Process	positive regulation of ERK1 and ERK2 cascade	0.576116
381	Gb11115.t1	45169	Cellular Component	fusome	0.414552
382	Gb11115.t1	70821	Cellular Component	tertiary granule membrane	0.399484
383	Gb11115.t1	331	Cellular Component	contractile vacuole	0.398327
384	Gb11115.t1	6623	Biological Process	protein targeting to vacuole	0.543619
385	Gb11115.t1	5766	Cellular Component	primary lysosome	0.355404
386	Gb11115.t1	70062	Cellular Component	extracellular exosome	0.290934
387	Gb11115.t1	6879	Biological Process	intracellular iron ion homeostasis	0.418179
388	Gb11115.t1	33227	Biological Process	dsRNA transport	0.412387
389	Gb11115.t1	30670	Cellular Component	phagocytic vesicle membrane	0.254745
390	Gb11115.t1	45851	Biological Process	pH reduction	0.385834
391	Gb11115.t1	5925	Cellular Component	focal adhesion	0.238076
392	Gb11115.t1	30587	Biological Process	sorocarp development	0.346049
393	Gb11115.t1	45121	Cellular Component	membrane raft	0.21661
394	Gb11115.t1	6897	Biological Process	endocytosis	0.341797
395	Gb11115.t1	30728	Biological Process	ovulation	0.334602
396	Gb11115.t1	10008	Cellular Component	endosome membrane	0.188281
397	Gb11115.t1	5783	Cellular Component	endoplasmic reticulum	0.15129
398	Gb11115.t1	60142	Biological Process	regulation of syncytium formation by plasma membrane fusion	0.310503
399	Gb11115.t1	16241	Biological Process	regulation of macroautophagy	0.289679
400	Gb11115.t1	9792	Biological Process	embryo development ending in birth or egg hatching	0.219108
401	Gb11115.t1	6816	Biological Process	calcium ion transport	0.188976
402	Gb11115.t1	19954	Biological Process	asexual reproduction	0.187664
403	Gb11115.t1	15986	Biological Process	proton motive force-driven ATP synthesis	0.15577
404	Gb7974.t1	4462	Molecular Function	lactoylglutathione lyase activity	11.7921
405	Gb7974.t1	9438	Biological Process	methylglyoxal metabolic process	5.15662
406	Gb7974.t1	5654	Cellular Component	nucleoplasm	1.73383
407	Gb7974.t1	5829	Cellular Component	cytosol	1.54019
408	Gb7974.t1	46872	Molecular Function	metal ion binding	2.50498
409	Gb7974.t1	30316	Biological Process	osteoclast differentiation	3.44374
410	Gb7974.t1	70062	Cellular Component	extracellular exosome	1.04915
411	Gb7974.t1	6089	Biological Process	lactate metabolic process	3.37266
412	Gb7974.t1	42182	Biological Process	ketone catabolic process	3.36111
413	Gb7974.t1	46185	Biological Process	aldehyde catabolic process	3.34104
414	Gb7974.t1	19904	Molecular Function	protein domain specific binding	0.850592
415	Gb7974.t1	43066	Biological Process	negative regulation of apoptotic process	3.28215
416	Gb7974.t1	5886	Cellular Component	plasma membrane	0.605467
417	Gb7974.t1	9651	Biological Process	response to salt stress	2.19691
418	Gb7974.t1	9414	Biological Process	response to water deprivation	2.13024
419	Gb7974.t1	6749	Biological Process	glutathione metabolic process	2.10443
420	Gb7974.t1	6357	Biological Process	regulation of transcription by RNA polymerase II	1.56172
421	Gb7974.t1	5975	Biological Process	carbohydrate metabolic process	0.309918
422	Gb7208.t1	786	Cellular Component	nucleosome	9.45386
423	Gb7208.t1	46982	Molecular Function	protein heterodimerization activity	9.44927
424	Gb7208.t1	6334	Biological Process	nucleosome assembly	4.39802
425	Gb7208.t1	30527	Molecular Function	structural constituent of chromatin	9.16762
426	Gb7208.t1	5634	Cellular Component	nucleus	4.01187
427	Gb7208.t1	3677	Molecular Function	DNA binding	3.16571
428	Gb7208.t1	3682	Molecular Function	chromatin binding	0.107706
429	Gb7208.t1	61644	Biological Process	protein localization to CENP-A containing chromatin	0.430821
430	Gb7208.t1	45653	Biological Process	negative regulation of megakaryocyte differentiation	0.381301
431	Gb7208.t1	70013	Cellular Component	intracellular organelle lumen	0.693828
432	Gb7208.t1	1067	Molecular Function	transcription regulatory region nucleic acid binding	0.095496
433	Gb7208.t1	61638	Cellular Component	CENP-A containing chromatin	0.560228
434	Gb7208.t1	9414	Biological Process	response to water deprivation	0.265391
435	Gb7208.t1	3723	Molecular Function	RNA binding	0.036472
436	Gb7208.t1	5576	Cellular Component	extracellular region	0.17664
437	Gb7208.t1	62040	Cellular Component	fungal biofilm matrix	0.174173
438	Gb7208.t1	325	Cellular Component	plant-type vacuole	0.145687
439	Gb7208.t1	45943	Biological Process	positive regulation of transcription by RNA polymerase I	0.155831
440	Gb7208.t1	9506	Cellular Component	plasmodesma	0.134094
441	Gb7208.t1	42790	Biological Process	nucleolar large rRNA transcription by RNA polymerase I	0.152293
442	Gb7208.t1	781	Cellular Component	chromosome, telomeric region	0.110364
443	Gb7208.t1	1503	Biological Process	ossification	0.127511
444	Gb7208.t1	5777	Cellular Component	peroxisome	0.0954215
445	Gb7208.t1	5657	Cellular Component	replication fork	0.0882579
446	Gb7208.t1	5667	Cellular Component	transcription regulator complex	0.0858403
447	Gb7208.t1	32200	Biological Process	telomere organization	0.107762
448	Gb7208.t1	31982	Cellular Component	vesicle	0.0726582
449	Gb7208.t1	5794	Cellular Component	Golgi apparatus	0.0715373
450	Gb7208.t1	9579	Cellular Component	thylakoid	0.0699667
451	Gb7208.t1	42742	Biological Process	defense response to bacterium	0.100708
452	Gb7208.t1	5829	Cellular Component	cytosol	0.0689309
453	Gb7208.t1	9507	Cellular Component	chloroplast	0.0600937
454	Gb7208.t1	30154	Biological Process	cell differentiation	0.0784646
455	Gb7208.t1	5886	Cellular Component	plasma membrane	0.0270975
456	Gb13230.t1	3777	Molecular Function	microtubule motor activity	9.67718
457	Gb13230.t1	7018	Biological Process	microtubule-based movement	8.81586
458	Gb13230.t1	5874	Cellular Component	microtubule	8.02151
459	Gb13230.t1	8017	Molecular Function	microtubule binding	9.14059
460	Gb13230.t1	30705	Biological Process	cytoskeleton-dependent intracellular transport	2.68907
461	Gb13230.t1	5871	Cellular Component	kinesin complex	2.76523
462	Gb13230.t1	5524	Molecular Function	ATP binding	2.9877
463	Gb13230.t1	5737	Cellular Component	cytoplasm	2.01466
464	Gb13230.t1	16887	Molecular Function	ATP hydrolysis activity	1.05385
465	Gb4151.t1	9514	Cellular Component	glyoxysome	13.0167
466	Gb4151.t1	4451	Molecular Function	isocitrate lyase activity	12.6972
467	Gb4151.t1	6097	Biological Process	glyoxylate cycle	8.78871
468	Gb4151.t1	46421	Molecular Function	methylisocitrate lyase activity	10.7023
469	Gb4151.t1	6099	Biological Process	tricarboxylic acid cycle	6.19477
470	Gb4151.t1	46872	Molecular Function	metal ion binding	2.09097
471	Gb4151.t1	5759	Cellular Component	mitochondrial matrix	1.56598
472	Gb4151.t1	19629	Biological Process	propionate catabolic process, 2-methylcitrate cycle	1.51979
473	Gb4151.t1	5782	Cellular Component	peroxisomal matrix	0.464913
474	Gb4151.t1	45733	Biological Process	acetate catabolic process	0.780699
475	Gb4151.t1	15976	Biological Process	carbon utilization	0.38334
476	Gb496.t1	5658	Cellular Component	alpha DNA polymerase:primase complex	14.6316
477	Gb496.t1	3896	Molecular Function	DNA primase activity	10.7815
478	Gb496.t1	6270	Biological Process	DNA replication initiation	9.96558
479	Gb496.t1	6269	Biological Process	DNA replication, synthesis of RNA primer	9.24499
480	Gb496.t1	5515	Molecular Function	protein binding	3.23856
481	Gb496.t1	8270	Molecular Function	zinc ion binding	2.98169
482	Gb496.t1	1902969	Biological Process	mitotic DNA replication	3.02313
483	Gb496.t1	287	Molecular Function	magnesium ion binding	2.26694
484	Gb496.t1	32553	Molecular Function	ribonucleotide binding	1.61694
485	Gb496.t1	3697	Molecular Function	single-stranded DNA binding	1.60309
486	Gb496.t1	785	Cellular Component	chromatin	1.8624
487	Gb496.t1	35639	Molecular Function	purine ribonucleoside triphosphate binding	0.515277
488	Gb496.t1	5654	Cellular Component	nucleoplasm	1.56987
489	Gb496.t1	30554	Molecular Function	adenyl nucleotide binding	0.514181
490	Gb496.t1	5737	Cellular Component	cytoplasm	0.461287
491	Gb496.t1	16020	Cellular Component	membrane	0.151466
492	Gb11093.t1	32186	Biological Process	cellular bud neck septin ring organization	19.4879
493	Gb11093.t1	10494	Cellular Component	cytoplasmic stress granule	13.2095
494	Gb11093.t1	4698	Molecular Function	calcium-dependent protein kinase C activity	13.136
495	Gb11093.t1	30427	Cellular Component	site of polarized growth	12.2251
496	Gb11093.t1	60237	Biological Process	regulation of fungal-type cell wall organization	18.2816
497	Gb11093.t1	106310	Molecular Function	protein serine kinase activity	10.9625
498	Gb11093.t1	60211	Biological Process	regulation of nuclear-transcribed mRNA poly(A) tail shortening	16.8409
499	Gb11093.t1	5856	Cellular Component	cytoskeleton	6.24934
500	Gb11093.t1	34063	Biological Process	stress granule assembly	15.8097
501	Gb11093.t1	5634	Cellular Component	nucleus	4.00514
502	Gb11093.t1	30242	Biological Process	autophagy of peroxisome	15.746
503	Gb11093.t1	9272	Biological Process	fungal-type cell wall biogenesis	15.5595
504	Gb11093.t1	10606	Biological Process	positive regulation of cytoplasmic mRNA processing body assembly	15.2784
505	Gb11093.t1	5524	Molecular Function	ATP binding	2.98346
506	Gb11093.t1	31505	Biological Process	fungal-type cell wall organization	13.9701
507	Gb11093.t1	46872	Molecular Function	metal ion binding	2.5018
508	Gb11093.t1	35556	Biological Process	intracellular signal transduction	4.75639
509	Gb11093.t1	16310	Biological Process	phosphorylation	4.1423
510	Gb2775.t1	721	Molecular Function	(R,R)-butanediol dehydrogenase activity	18.1729
511	Gb2775.t1	34079	Biological Process	butanediol biosynthetic process	9.49471
512	Gb2775.t1	5737	Cellular Component	cytoplasm	0.872776
513	Gb2775.t1	8270	Molecular Function	zinc ion binding	5.0839
514	Gb2775.t1	5515	Molecular Function	protein binding	2.89462
515	Gb5843.t1	4464	Molecular Function	leukotriene-C4 synthase activity	19.1121
516	Gb5843.t1	19369	Biological Process	arachidonic acid metabolic process	15.932
517	Gb5843.t1	5741	Cellular Component	mitochondrial outer membrane	9.84972
518	Gb5843.t1	19370	Biological Process	leukotriene biosynthetic process	14.9446
519	Gb5843.t1	4602	Molecular Function	glutathione peroxidase activity	11.4507
520	Gb5843.t1	5635	Cellular Component	nuclear envelope	9.21524
521	Gb5843.t1	4364	Molecular Function	glutathione transferase activity	10.996
522	Gb5843.t1	5783	Cellular Component	endoplasmic reticulum	6.63236
523	Gb5843.t1	6692	Biological Process	prostanoid metabolic process	13.3566
524	Gb5843.t1	42802	Molecular Function	identical protein binding	8.99478
525	Gb5843.t1	98869	Biological Process	cellular oxidant detoxification	6.97754
526	Gb5843.t1	42175	Cellular Component	nuclear outer membrane-endoplasmic reticulum membrane network	3.55858
527	Gb5843.t1	31984	Cellular Component	organelle subcompartment	3.48046
528	Gb13379.t1	4356	Molecular Function	glutamine synthetase activity	10.1246
529	Gb13379.t1	6542	Biological Process	glutamine biosynthetic process	9.91731
530	Gb13379.t1	5524	Molecular Function	ATP binding	2.9782
531	Gb16530.t1	31428	Cellular Component	box C/D RNP complex	12.9204
532	Gb16530.t1	30515	Molecular Function	snoRNA binding	12.3217
533	Gb16530.t1	452	Biological Process	snoRNA guided rRNA 2'-O-methylation	9.0329
534	Gb16530.t1	494	Biological Process	box C/D RNA 3'-end processing	8.45868
535	Gb16530.t1	17069	Molecular Function	snRNA binding	4.63328
536	Gb16530.t1	32040	Cellular Component	small-subunit processome	11.0657
537	Gb16530.t1	1902570	Biological Process	protein localization to nucleolus	8.31738
538	Gb16530.t1	5730	Cellular Component	nucleolus	7.47338
539	Gb16530.t1	472	Biological Process	endonucleolytic cleavage to generate mature 5'-end of SSU-rRNA from (SSU-rRNA, 5.8S rRNA, LSU-rRNA)	7.52944
540	Gb16530.t1	3729	Molecular Function	mRNA binding	0.285342
541	Gb16530.t1	480	Biological Process	endonucleolytic cleavage in 5'-ETS of tricistronic rRNA transcript (SSU-rRNA, 5.8S rRNA, LSU-rRNA)	7.51321
542	Gb16530.t1	447	Biological Process	endonucleolytic cleavage in ITS1 to separate SSU-rRNA from 5.8S rRNA and LSU-rRNA from tricistronic rRNA transcript (SSU-rRNA, 5.8S rRNA, LSU-rRNA)	7.41731
543	Gb16530.t1	9506	Cellular Component	plasmodesma	0.767079
544	Gb16530.t1	5829	Cellular Component	cytosol	0.394316
545	Gb4212.t1	15038	Molecular Function	glutathione disulfide oxidoreductase activity	7.57339
546	Gb4212.t1	34599	Biological Process	cellular response to oxidative stress	5.36575
547	Gb4212.t1	5737	Cellular Component	cytoplasm	2.01378
548	Gb4212.t1	4602	Molecular Function	glutathione peroxidase activity	2.28813
549	Gb4212.t1	43231	Cellular Component	intracellular membrane-bounded organelle	1.14192
550	Gb4212.t1	4364	Molecular Function	glutathione transferase activity	2.02849
551	Gb4212.t1	12505	Cellular Component	endomembrane system	0.790524
552	Gb4212.t1	10731	Biological Process	protein glutathionylation	1.45413
553	Gb4212.t1	98869	Biological Process	cellular oxidant detoxification	1.39428
554	Gb4212.t1	43295	Molecular Function	glutathione binding	0.86162
555	Gb4212.t1	5515	Molecular Function	protein binding	0.703239
556	Gb4212.t1	50661	Molecular Function	NADP binding	0.418832
557	Gb4212.t1	45454	Biological Process	cell redox homeostasis	1.16551
558	Gb4212.t1	31154	Biological Process	culmination involved in sorocarp development	1.07337
559	Gb4212.t1	31982	Cellular Component	vesicle	0.49334
560	Gb4212.t1	303	Biological Process	response to superoxide	0.712382
561	Gb4212.t1	6801	Biological Process	superoxide metabolic process	0.698023
562	Gb4212.t1	1901701	Biological Process	cellular response to oxygen-containing compound	0.614724
563	Gb4212.t1	6749	Biological Process	glutathione metabolic process	0.584024
564	Gb9946.t1	34271	Cellular Component	phosphatidylinositol 3-kinase complex, class III, type I	17.6512
565	Gb9946.t1	30242	Biological Process	autophagy of peroxisome	15.7424
566	Gb9946.t1	16303	Molecular Function	1-phosphatidylinositol-3-kinase activity	14.3893
567	Gb9946.t1	34272	Cellular Component	phosphatidylinositol 3-kinase complex, class III, type II	17.098
568	Gb9946.t1	36092	Biological Process	phosphatidylinositol-3-phosphate biosynthetic process	12.4672
569	Gb9946.t1	45	Biological Process	autophagosome assembly	12.1646
570	Gb9946.t1	48015	Biological Process	phosphatidylinositol-mediated signaling	11.8981
571	Gb9946.t1	407	Cellular Component	phagophore assembly site	11.5605
572	Gb9946.t1	5777	Cellular Component	peroxisome	9.39723
573	Gb9946.t1	5524	Molecular Function	ATP binding	2.98277
574	Gb9946.t1	5768	Cellular Component	endosome	8.20641
575	Gb9946.t1	6897	Biological Process	endocytosis	7.8381
576	Gb9946.t1	16310	Biological Process	phosphorylation	4.14135
577	Gb2269.t1	45548	Molecular Function	phenylalanine ammonia-lyase activity	14.536
578	Gb2269.t1	9800	Biological Process	cinnamic acid biosynthetic process	14.34
579	Gb2269.t1	5737	Cellular Component	cytoplasm	2.01496
580	Gb2269.t1	52883	Molecular Function	tyrosine ammonia-lyase activity	1.96573
581	Gb2269.t1	1902222	Biological Process	erythrose 4-phosphate/phosphoenolpyruvate family amino acid catabolic process	11.0729
582	Gb2269.t1	16853	Molecular Function	isomerase activity	0.367237
583	Gb2269.t1	6558	Biological Process	L-phenylalanine metabolic process	10.1294
584	Gb2269.t1	9074	Biological Process	aromatic amino acid family catabolic process	9.4612
585	Gb3810.t1	8948	Molecular Function	oxaloacetate decarboxylase activity	11.7539
586	Gb3810.t1	6108	Biological Process	malate metabolic process	1.12271
587	Gb3810.t1	5829	Cellular Component	cytosol	0.435604
588	Gb3810.t1	4471	Molecular Function	malate dehydrogenase (decarboxylating) (NAD+) activity	11.0768
589	Gb3810.t1	6090	Biological Process	pyruvate metabolic process	0.69797
590	Gb3810.t1	51287	Molecular Function	NAD binding	6.63114
591	Gb3810.t1	46872	Molecular Function	metal ion binding	2.50588
592	Gb626.t1	4719	Molecular Function	protein-L-isoaspartate (D-aspartate) O-methyltransferase activity	10.7283
593	Gb626.t1	8213	Biological Process	protein alkylation	7.06599
594	Gb626.t1	5829	Cellular Component	cytosol	4.7828
595	Gb626.t1	43025	Cellular Component	neuronal cell body	1.92932
596	Gb626.t1	32259	Biological Process	methylation	4.64152
597	Gb626.t1	31526	Cellular Component	brush border membrane	1.80003
598	Gb626.t1	30091	Biological Process	protein repair	2.99256
599	Gb626.t1	46498	Biological Process	S-adenosylhomocysteine metabolic process	2.13239
600	Gb626.t1	10667	Biological Process	negative regulation of cardiac muscle cell apoptotic process	1.95909
601	Gb626.t1	16323	Cellular Component	basolateral plasma membrane	1.34045
602	Gb626.t1	5515	Molecular Function	protein binding	0.293259
603	Gb626.t1	5615	Cellular Component	extracellular space	0.953949
604	Gb626.t1	97305	Biological Process	response to alcohol	1.29358
605	Gb626.t1	30424	Cellular Component	axon	0.545199
606	Gb626.t1	46500	Biological Process	S-adenosylmethionine metabolic process	1.14246
607	Gb626.t1	5634	Cellular Component	nucleus	0.408191
608	Gb626.t1	18197	Biological Process	peptidyl-aspartic acid modification	1.10217
609	Gb626.t1	6950	Biological Process	response to stress	0.995616
610	Gb626.t1	9628	Biological Process	response to abiotic stimulus	0.880248
611	Gb626.t1	9845	Biological Process	seed germination	0.862553
612	Gb626.t1	50848	Biological Process	regulation of calcium-mediated signaling	0.840268
613	Gb626.t1	70887	Biological Process	cellular response to chemical stimulus	0.67184
614	Gb626.t1	9605	Biological Process	response to external stimulus	0.604291
615	Gb626.t1	10506	Biological Process	regulation of autophagy	0.559991
616	Gb626.t1	33993	Biological Process	response to lipid	0.537863
617	Gb626.t1	9725	Biological Process	response to hormone	0.471606
618	Gb626.t1	9607	Biological Process	response to biotic stimulus	0.384364
619	Gb626.t1	98754	Biological Process	detoxification	0.335241
620	Gb626.t1	44419	Biological Process	biological process involved in interspecies interaction between organisms	0.316495
621	Gb14460.t1	2953	Molecular Function	5'-deoxynucleotidase activity	12.9204
622	Gb14460.t1	9159	Biological Process	deoxyribonucleoside monophosphate catabolic process	4.2188
623	Gb14460.t1	43231	Cellular Component	intracellular membrane-bounded organelle	1.08598
624	Gb14460.t1	50484	Molecular Function	GMP 5'-nucleotidase activity	5.50887
625	Gb14460.t1	5829	Cellular Component	cytosol	0.920951
626	Gb14460.t1	46872	Molecular Function	metal ion binding	2.50404
627	Gb14460.t1	5515	Molecular Function	protein binding	0.640464
628	Gb181.t2	4506	Molecular Function	squalene monooxygenase activity	14.7344
629	Gb181.t2	16126	Biological Process	sterol biosynthetic process	11.3772
630	Gb181.t2	5789	Cellular Component	endoplasmic reticulum membrane	2.37913
631	Gb181.t2	50660	Molecular Function	flavin adenine dinucleotide binding	6.10739
632	Gb181.t2	329	Cellular Component	fungal-type vacuole membrane	2.27465
633	Gb181.t2	9753	Biological Process	response to jasmonic acid	6.9624
634	Gb181.t2	46246	Biological Process	terpene biosynthetic process	4.44149
635	Gb181.t2	9723	Biological Process	response to ethylene	4.12302
636	Gb181.t2	1902438	Biological Process	response to vanadate(3-)	4.06241
637	Gb181.t2	31966	Cellular Component	mitochondrial membrane	0.817488
638	Gb181.t2	71731	Biological Process	response to nitric oxide	2.94958
639	Gb181.t2	8204	Biological Process	ergosterol metabolic process	2.57501
640	Gb181.t2	16129	Biological Process	phytosteroid biosynthetic process	2.4643
641	Gb181.t2	2238	Biological Process	response to molecule of fungal origin	2.44413
642	Gb181.t2	9751	Biological Process	response to salicylic acid	2.4378
643	Gb181.t2	97384	Biological Process	cellular lipid biosynthetic process	2.34235
644	Gb181.t2	42542	Biological Process	response to hydrogen peroxide	2.32315
645	Gb181.t2	9414	Biological Process	response to water deprivation	2.19311
646	Gb181.t2	1902653	Biological Process	secondary alcohol biosynthetic process	2.07061
647	Gb181.t2	9611	Biological Process	response to wounding	1.82561
648	Gb181.t2	10038	Biological Process	response to metal ion	1.67766
649	Gb16604.t1	15934	Cellular Component	large ribosomal subunit	6.69852
650	Gb16604.t1	19843	Molecular Function	rRNA binding	5.21787
651	Gb16604.t1	2181	Biological Process	cytoplasmic translation	4.28394
652	Gb16604.t1	3735	Molecular Function	structural constituent of ribosome	3.83362
653	Gb16604.t1	22626	Cellular Component	cytosolic ribosome	4.66734
654	Gb16604.t1	5515	Molecular Function	protein binding	0.297448
655	Gb16604.t1	3729	Molecular Function	mRNA binding	0.18543
656	Gb16604.t1	16740	Molecular Function	transferase activity	0.0481578
657	Gb16604.t1	42788	Cellular Component	polysomal ribosome	1.8019
658	Gb16604.t1	14069	Cellular Component	postsynaptic density	0.708031
659	Gb16604.t1	140242	Biological Process	translation at postsynapse	0.404393
660	Gb16604.t1	140236	Biological Process	translation at presynapse	0.391834
661	Gb16604.t1	5773	Cellular Component	vacuole	0.318565
662	Gb16604.t1	5730	Cellular Component	nucleolus	0.283974
663	Gb16604.t1	1990090	Biological Process	cellular response to nerve growth factor stimulus	0.331542
664	Gb16604.t1	5925	Cellular Component	focal adhesion	0.222457
665	Gb16604.t1	98793	Cellular Component	presynapse	0.20255
666	Gb16604.t1	31012	Cellular Component	extracellular matrix	0.186076
667	Gb16604.t1	228	Cellular Component	nuclear chromosome	0.185063
668	Gb16604.t1	5794	Cellular Component	Golgi apparatus	0.134163
669	Gb16604.t1	5739	Cellular Component	mitochondrion	0.0891759
670	Gb16604.t1	31090	Cellular Component	organelle membrane	0.0827345
671	Gb16604.t1	5886	Cellular Component	plasma membrane	0.0499145
672	Gb16604.t1	9507	Cellular Component	chloroplast	0.0328382
673	Gb17688.t1	70007	Molecular Function	glutamic-type endopeptidase activity	15.4163
674	Gb17688.t1	6508	Biological Process	proteolysis	4.32773
675	Gb17688.t1	4190	Molecular Function	aspartic-type endopeptidase activity	7.8072
676	Gb7173.t2	254	Molecular Function	C-4 methylsterol oxidase activity	18.3117
677	Gb7173.t2	6696	Biological Process	ergosterol biosynthetic process	11.5093
678	Gb7173.t2	5789	Cellular Component	endoplasmic reticulum membrane	7.14939
679	Gb7173.t2	5506	Molecular Function	iron ion binding	6.373
680	Gb7173.t2	5515	Molecular Function	protein binding	0.972331
681	Gb7173.t2	5886	Cellular Component	plasma membrane	0.507118
682	Gb7173.t2	6412	Biological Process	translation	0.614299
683	Gb13988.t1	140825	Molecular Function	lactoperoxidase activity	12.4825
684	Gb13988.t1	98869	Biological Process	cellular oxidant detoxification	7.0087
685	Gb13988.t1	5576	Cellular Component	extracellular region	5.79027
686	Gb13988.t1	20037	Molecular Function	heme binding	5.42602
687	Gb13988.t1	16121	Biological Process	carotene catabolic process	3.8123
688	Gb13988.t1	46872	Molecular Function	metal ion binding	2.50385
689	Gb13578.t1	4438	Molecular Function	phosphatidylinositol-3-phosphate phosphatase activity	13.3341
690	Gb13578.t1	46856	Biological Process	phosphatidylinositol dephosphorylation	11.2656
691	Gb13578.t1	5829	Cellular Component	cytosol	6.78568
692	Gb13578.t1	16020	Cellular Component	membrane	0.737014
693	Gb12136.t1	4748	Molecular Function	ribonucleoside-diphosphate reductase activity, thioredoxin disulfide as acceptor	9.43315
694	Gb12136.t1	9263	Biological Process	deoxyribonucleotide biosynthetic process	8.15913
695	Gb12136.t1	5971	Cellular Component	ribonucleoside-diphosphate reductase complex	2.15036
696	Gb12136.t1	6260	Biological Process	DNA replication	5.64263
697	Gb12136.t1	5654	Cellular Component	nucleoplasm	1.34141
698	Gb12136.t1	46872	Molecular Function	metal ion binding	2.3594
699	Gb12136.t1	42802	Molecular Function	identical protein binding	1.05677
700	Gb12136.t1	5739	Cellular Component	mitochondrion	0.54829
701	Gb12136.t1	70318	Biological Process	positive regulation of G0 to G1 transition	2.17497
702	Gb12136.t1	1902254	Biological Process	negative regulation of intrinsic apoptotic signaling pathway by p53 class mediator	1.96834
703	Gb12136.t1	10971	Biological Process	positive regulation of G2/M transition of mitotic cell cycle	1.85969
704	Gb12136.t1	32042	Biological Process	mitochondrial DNA metabolic process	1.7291
705	Gb12136.t1	3014	Biological Process	renal system process	1.68445
706	Gb12136.t1	9200	Biological Process	deoxyribonucleoside triphosphate metabolic process	1.67704
707	Gb12136.t1	6281	Biological Process	DNA repair	1.48259
708	Gb12136.t1	1822	Biological Process	kidney development	1.47807
709	Gb12136.t1	9185	Biological Process	ribonucleoside diphosphate metabolic process	1.29258
710	Gb12136.t1	46385	Biological Process	deoxyribose phosphate biosynthetic process	1.08269
711	Gb12136.t1	9394	Biological Process	2'-deoxyribonucleotide metabolic process	1.07452
712	Gb12136.t1	14075	Biological Process	response to amine	0.977047
713	Gb12136.t1	6979	Biological Process	response to oxidative stress	0.910988
714	Gb12136.t1	31288	Biological Process	sorocarp morphogenesis	0.875295
715	Gb12136.t1	12501	Biological Process	programmed cell death	0.429167
716	Gb12136.t1	71897	Biological Process	DNA biosynthetic process	0.376063
717	Gb12136.t1	9259	Biological Process	ribonucleotide metabolic process	0.289554
718	Gb12716.t1	4615	Molecular Function	phosphomannomutase activity	13.3974
719	Gb12716.t1	9298	Biological Process	GDP-mannose biosynthetic process	11.7336
720	Gb12716.t1	5829	Cellular Component	cytosol	5.01262
721	Gb12716.t1	43025	Cellular Component	neuronal cell body	1.78399
722	Gb12716.t1	6487	Biological Process	protein N-linked glycosylation	8.31119
723	Gb12716.t1	46872	Molecular Function	metal ion binding	2.50577
724	Gb12716.t1	6013	Biological Process	mannose metabolic process	8.04664
725	Gb12716.t1	10494	Cellular Component	cytoplasmic stress granule	0.631372
726	Gb12716.t1	5654	Cellular Component	nucleoplasm	0.570329
727	Gb12716.t1	5515	Molecular Function	protein binding	0.610675
728	Gb12716.t1	1990830	Biological Process	cellular response to leukemia inhibitory factor	1.11267
729	Gb12716.t1	19853	Biological Process	L-ascorbic acid biosynthetic process	0.57214
730	Gb12716.t1	71456	Biological Process	cellular response to hypoxia	0.550273
731	Gb13686.t1	33617	Biological Process	mitochondrial cytochrome c oxidase assembly	6.59908
732	Gb13686.t1	5743	Cellular Component	mitochondrial inner membrane	5.13761
733	Gb5523.t1	16020	Cellular Component	membrane	0.737648
734	Gb8718.t1	18576	Molecular Function	catechol 1,2-dioxygenase activity	13.4513
735	Gb8718.t1	9712	Biological Process	catechol-containing compound metabolic process	10.4809
736	Gb8718.t1	8199	Molecular Function	ferric iron binding	10.0324
737	Gb8718.t1	18581	Molecular Function	hydroxyquinol 1,2-dioxygenase activity	9.63655
738	Gb8718.t1	19439	Biological Process	aromatic compound catabolic process	6.3213
739	Gb8718.t1	47074	Molecular Function	4-hydroxycatechol 1,2-dioxygenase activity	9.63445
740	Gb11101.t1	3849	Molecular Function	3-deoxy-7-phosphoheptulonate synthase activity	11.3149
741	Gb11101.t1	9423	Biological Process	chorismate biosynthetic process	8.31676
742	Gb11101.t1	5829	Cellular Component	cytosol	1.06507
743	Gb11101.t1	9073	Biological Process	aromatic amino acid family biosynthetic process	7.29037
744	Gb11101.t1	5634	Cellular Component	nucleus	0.81679
745	Gb11101.t1	42802	Molecular Function	identical protein binding	1.31662
746	Gb11101.t1	5739	Cellular Component	mitochondrion	0.72223
747	Gb11101.t1	8652	Biological Process	amino acid biosynthetic process	4.91396
748	Gb17894.t2	4033	Molecular Function	aldo-keto reductase (NADP) activity	10.9448
749	Gb17894.t2	70062	Cellular Component	extracellular exosome	8.02973
750	Gb17894.t2	46223	Biological Process	aflatoxin catabolic process	4.55723
751	Gb17894.t2	19118	Molecular Function	phenanthrene-epoxide hydrolase activity	4.31685
752	Gb17894.t2	44597	Biological Process	daunorubicin metabolic process	3.52441
753	Gb17894.t2	44598	Biological Process	doxorubicin metabolic process	3.50411
754	Gb17894.t2	42802	Molecular Function	identical protein binding	3.55349
755	Gb17894.t2	5829	Cellular Component	cytosol	3.91901
756	Gb17894.t2	5794	Cellular Component	Golgi apparatus	2.74418
757	Gb17894.t2	6081	Biological Process	cellular aldehyde metabolic process	3.03672
758	Gb17894.t2	9055	Molecular Function	electron transfer activity	1.94652
759	Gb17894.t2	5739	Cellular Component	mitochondrion	0.893746
760	Gb17894.t2	22900	Biological Process	electron transport chain	1.76141
761	Gb17894.t2	6629	Biological Process	lipid metabolic process	0.895997
762	Gb17894.t2	5975	Biological Process	carbohydrate metabolic process	0.784178
763	Gb1791.t1	47911	Molecular Function	galacturan 1,4-alpha-galacturonidase activity	18.0588
764	Gb1791.t1	45490	Biological Process	pectin catabolic process	9.62293
765	Gb1791.t1	5576	Cellular Component	extracellular region	5.79429
766	Gb1791.t1	4650	Molecular Function	polygalacturonase activity	11.526
767	Gb1791.t1	71555	Biological Process	cell wall organization	6.66652
768	Gb4166.t1	70478	Biological Process	nuclear-transcribed mRNA catabolic process, 3'-5' exonucleolytic nonsense-mediated decay	16.2992
769	Gb4166.t1	55087	Cellular Component	Ski complex	14.2355
770	Gb4166.t1	3724	Molecular Function	RNA helicase activity	8.65134
771	Gb4166.t1	5730	Cellular Component	nucleolus	7.46012
772	Gb4166.t1	5829	Cellular Component	cytosol	6.7888
773	Gb4166.t1	70481	Biological Process	nuclear-transcribed mRNA catabolic process, non-stop decay	13.7075
774	Gb4166.t1	30968	Biological Process	endoplasmic reticulum unfolded protein response	12.7076
775	Gb4166.t1	16887	Molecular Function	ATP hydrolysis activity	4.52767
776	Gb4166.t1	3723	Molecular Function	RNA binding	3.57867
777	Gb4166.t1	5524	Molecular Function	ATP binding	2.98295
778	Gb12848.t1	8973	Molecular Function	phosphopentomutase activity	12.9877
779	Gb12848.t1	6166	Biological Process	purine ribonucleoside salvage	7.895
780	Gb12848.t1	5829	Cellular Component	cytosol	5.48874
781	Gb12848.t1	4614	Molecular Function	phosphoglucomutase activity	12.2833
782	Gb12848.t1	1904813	Cellular Component	ficolin-1-rich granule lumen	3.99015
783	Gb12848.t1	34774	Cellular Component	secretory granule lumen	3.28582
784	Gb12848.t1	6006	Biological Process	glucose metabolic process	7.80854
785	Gb12848.t1	287	Molecular Function	magnesium ion binding	5.62555
786	Gb12848.t1	70062	Cellular Component	extracellular exosome	2.84257
787	Gb12848.t1	5515	Molecular Function	protein binding	1.0457
788	Gb12848.t1	5980	Biological Process	glycogen catabolic process	4.66162
789	Gb12848.t1	5634	Cellular Component	nucleus	0.810249
790	Gb15670.t1	14029	Biological Process	neural crest formation	10.009
791	Gb15670.t1	1054	Molecular Function	RNA polymerase I activity	8.65338
792	Gb15670.t1	5736	Cellular Component	RNA polymerase I complex	8.47815
793	Gb15670.t1	32549	Molecular Function	ribonucleoside binding	7.88088
794	Gb15670.t1	17126	Biological Process	nucleologenesis	7.52197
795	Gb15670.t1	6360	Biological Process	transcription by RNA polymerase I	7.20614
796	Gb15670.t1	1650	Cellular Component	fibrillar center	5.73681
797	Gb15670.t1	7566	Biological Process	embryo implantation	6.43003
798	Gb15670.t1	3677	Molecular Function	DNA binding	2.50291
799	Gb15670.t1	9303	Biological Process	rRNA transcription	5.87438
800	Gb15670.t1	5515	Molecular Function	protein binding	2.07892
801	Gb15670.t1	46872	Molecular Function	metal ion binding	1.98132
802	Gb15670.t1	5694	Cellular Component	chromosome	3.84178
803	Gb15670.t1	5829	Cellular Component	cytosol	2.86795
804	Gb15670.t1	5654	Cellular Component	nucleoplasm	1.6281
805	Gb7378.t1	16705	Molecular Function	oxidoreductase activity, acting on paired donors, with incorporation or reduction of molecular oxygen	6.81314
806	Gb7378.t1	16114	Biological Process	terpenoid biosynthetic process	1.72464
807	Gb7378.t1	16020	Cellular Component	membrane	0.298764
808	Gb7378.t1	4497	Molecular Function	monooxygenase activity	6.66804
809	Gb7378.t1	5506	Molecular Function	iron ion binding	6.37385
810	Gb7378.t1	20037	Molecular Function	heme binding	5.42895
811	Gb4079.t1	16682	Molecular Function	oxidoreductase activity, acting on diphenols and related substances as donors, oxygen as acceptor	11.3903
812	Gb4079.t1	5576	Cellular Component	extracellular region	5.79002
813	Gb4079.t1	46274	Biological Process	lignin catabolic process	5.59555
814	Gb4079.t1	5507	Molecular Function	copper ion binding	8.43309
815	Gb14662.t1	42147	Biological Process	retrograde transport, endosome to Golgi	11.2697
816	Gb14662.t1	35091	Molecular Function	phosphatidylinositol binding	9.52066
817	Gb14662.t1	5829	Cellular Component	cytosol	6.79324
818	Gb14662.t1	31901	Cellular Component	early endosome membrane	5.48284
819	Gb14662.t1	15031	Biological Process	protein transport	5.44728
820	Gb14662.t1	48193	Biological Process	Golgi vesicle transport	4.51386
821	Gb11893.t1	33946	Molecular Function	xyloglucan-specific endo-beta-1,4-glucanase activity	14.7958
822	Gb11893.t1	272	Biological Process	polysaccharide catabolic process	8.01596
823	Gb11893.t1	5576	Cellular Component	extracellular region	4.99069
824	Gb11893.t1	8810	Molecular Function	cellulase activity	11.536
825	Gb11893.t1	18995	Cellular Component	host cellular component	0.825243
826	Gb11893.t1	71555	Biological Process	cell wall organization	2.8767
827	Gb11893.t1	30243	Biological Process	cellulose metabolic process	1.39423
828	Gb10545.t1	4364	Molecular Function	glutathione transferase activity	7.31497
829	Gb10545.t1	1990748	Biological Process	cellular detoxification	4.571
830	Gb10545.t1	5829	Cellular Component	cytosol	3.17883
831	Gb10545.t1	4602	Molecular Function	glutathione peroxidase activity	4.82738
832	Gb10545.t1	5634	Cellular Component	nucleus	1.87507
833	Gb6754.t1	16018	Molecular Function	cyclosporin A binding	8.33734
834	Gb6754.t1	6457	Biological Process	protein folding	6.65781
835	Gb6754.t1	5788	Cellular Component	endoplasmic reticulum lumen	2.90186
836	Gb6754.t1	3755	Molecular Function	peptidyl-prolyl cis-trans isomerase activity	8.31752
837	Gb6754.t1	413	Biological Process	protein peptidyl-prolyl isomerization	4.18813
838	Gb6754.t1	5515	Molecular Function	protein binding	1.07058
839	Gb6754.t1	5518	Molecular Function	collagen binding	0.558702
840	Gb6754.t1	5634	Cellular Component	nucleus	1.01202
841	Gb6754.t1	1904399	Molecular Function	heparan sulfate binding	0.502382
842	Gb6754.t1	34663	Cellular Component	endoplasmic reticulum chaperone complex	0.873791
843	Gb6754.t1	30593	Biological Process	neutrophil chemotaxis	1.19547
844	Gb6754.t1	5829	Cellular Component	cytosol	0.815738
845	Gb6754.t1	31982	Cellular Component	vesicle	0.802268
846	Gb6754.t1	5790	Cellular Component	smooth endoplasmic reticulum	0.661065
847	Gb6754.t1	5576	Cellular Component	extracellular region	0.65594
848	Gb6754.t1	44829	Biological Process	positive regulation by host of viral genome replication	0.923649
849	Gb6754.t1	48856	Biological Process	anatomical structure development	0.909283
850	Gb6754.t1	32501	Biological Process	multicellular organismal process	0.868815
851	Gb6754.t1	5739	Cellular Component	mitochondrion	0.549167
852	Gb6754.t1	3723	Molecular Function	RNA binding	0.0989429
853	Gb6754.t1	48471	Cellular Component	perinuclear region of cytoplasm	0.549106
854	Gb6754.t1	1902494	Cellular Component	catalytic complex	0.454359
855	Gb6754.t1	40018	Biological Process	positive regulation of multicellular organism growth	0.812779
856	Gb6754.t1	31970	Cellular Component	organelle envelope lumen	0.323134
857	Gb6754.t1	30445	Cellular Component	yeast-form cell wall	0.297461
858	Gb6754.t1	9570	Cellular Component	chloroplast stroma	0.293984
859	Gb6754.t1	1901873	Biological Process	regulation of post-translational protein modification	0.637772
860	Gb6754.t1	5795	Cellular Component	Golgi stack	0.274396
861	Gb6754.t1	1990904	Cellular Component	ribonucleoprotein complex	0.268866
862	Gb6754.t1	6915	Biological Process	apoptotic process	0.605755
863	Gb6754.t1	62040	Cellular Component	fungal biofilm matrix	0.255959
864	Gb6754.t1	50821	Biological Process	protein stabilization	0.598728
865	Gb6754.t1	44092	Biological Process	negative regulation of molecular function	0.581768
866	Gb6754.t1	785	Cellular Component	chromatin	0.234477
867	Gb6754.t1	70161	Cellular Component	anchoring junction	0.2312
868	Gb6754.t1	61083	Biological Process	regulation of protein refolding	0.560116
869	Gb6754.t1	2001243	Biological Process	negative regulation of intrinsic apoptotic signaling pathway	0.541122
870	Gb6754.t1	31977	Cellular Component	thylakoid lumen	0.182581
871	Gb6754.t1	43209	Cellular Component	myelin sheath	0.177573
872	Gb6754.t1	32148	Biological Process	activation of protein kinase B activity	0.510718
873	Gb6754.t1	55044	Cellular Component	symplast	0.164097
874	Gb6754.t1	60352	Biological Process	cell adhesion molecule production	0.496481
875	Gb6754.t1	324	Cellular Component	fungal-type vacuole	0.163093
876	Gb6754.t1	45836	Biological Process	positive regulation of meiotic nuclear division	0.483856
877	Gb6754.t1	31090	Cellular Component	organelle membrane	0.153339
878	Gb6754.t1	51129	Biological Process	negative regulation of cellular component organization	0.478557
879	Gb6754.t1	30496	Cellular Component	midbody	0.14962
880	Gb6754.t1	5802	Cellular Component	trans-Golgi network	0.141627
881	Gb6754.t1	46930	Cellular Component	pore complex	0.128062
882	Gb6754.t1	5777	Cellular Component	peroxisome	0.119715
883	Gb6754.t1	22413	Biological Process	reproductive process in single-celled organism	0.450532
884	Gb6754.t1	51092	Biological Process	positive regulation of NF-kappaB transcription factor activity	0.448579
885	Gb6754.t1	34293	Biological Process	sexual sporulation	0.44294
886	Gb6754.t1	9534	Cellular Component	chloroplast thylakoid	0.0953599
887	Gb6754.t1	51447	Biological Process	negative regulation of meiotic cell cycle	0.433291
888	Gb6754.t1	9526	Cellular Component	plastid envelope	0.0935372
889	Gb6754.t1	42651	Cellular Component	thylakoid membrane	0.0906451
890	Gb6754.t1	98827	Cellular Component	endoplasmic reticulum subcompartment	0.0752311
891	Gb6754.t1	42175	Cellular Component	nuclear outer membrane-endoplasmic reticulum membrane network	0.0750781
892	Gb6754.t1	19867	Cellular Component	outer membrane	0.0711598
893	Gb6754.t1	1902175	Biological Process	regulation of oxidative stress-induced intrinsic apoptotic signaling pathway	0.403279
894	Gb6754.t1	5886	Cellular Component	plasma membrane	0.0333787
895	Gb6754.t1	6979	Biological Process	response to oxidative stress	0.39806
896	Gb6754.t1	32873	Biological Process	negative regulation of stress-activated MAPK cascade	0.394894
897	Gb6754.t1	34109	Biological Process	homotypic cell-cell adhesion	0.39304
898	Gb6754.t1	35307	Biological Process	positive regulation of protein dephosphorylation	0.38146
899	Gb6754.t1	45069	Biological Process	regulation of viral genome replication	0.377075
900	Gb6754.t1	62197	Biological Process	cellular response to chemical stress	0.345646
901	Gb6754.t1	1933	Biological Process	negative regulation of protein phosphorylation	0.318731
902	Gb6754.t1	30154	Biological Process	cell differentiation	0.318167
903	Gb6754.t1	1903046	Biological Process	meiotic cell cycle process	0.313251
904	Gb6754.t1	10849	Biological Process	regulation of proton-transporting ATPase activity, rotational mechanism	0.312504
905	Gb6754.t1	10948	Biological Process	negative regulation of cell cycle process	0.308961
906	Gb6754.t1	7599	Biological Process	hemostasis	0.297063
907	Gb6754.t1	2000275	Biological Process	regulation of oxidative phosphorylation uncoupler activity	0.296334
908	Gb6754.t1	43410	Biological Process	positive regulation of MAPK cascade	0.293282
909	Gb6754.t1	42060	Biological Process	wound healing	0.289434
910	Gb6754.t1	1902445	Biological Process	regulation of mitochondrial membrane permeability involved in programmed necrotic cell death	0.249196
911	Gb6754.t1	398	Biological Process	mRNA splicing, via spliceosome	0.248925
912	Gb6754.t1	1904026	Biological Process	regulation of collagen fibril organization	0.240839
913	Gb6754.t1	90324	Biological Process	negative regulation of oxidative phosphorylation	0.240173
914	Gb6754.t1	6696	Biological Process	ergosterol biosynthetic process	0.222422
915	Gb6754.t1	1902686	Biological Process	mitochondrial outer membrane permeabilization involved in programmed cell death	0.219906
916	Gb6754.t1	71243	Biological Process	cellular response to arsenic-containing substance	0.217193
917	Gb6754.t1	6517	Biological Process	protein deglycosylation	0.211483
918	Gb6754.t1	70266	Biological Process	necroptotic process	0.209895
919	Gb6754.t1	10275	Biological Process	NAD(P)H dehydrogenase complex assembly	0.209638
920	Gb6754.t1	2931	Biological Process	response to ischemia	0.207791
921	Gb6754.t1	1904063	Biological Process	negative regulation of cation transmembrane transport	0.20769
922	Gb6754.t1	1903901	Biological Process	negative regulation of viral life cycle	0.207099
923	Gb6754.t1	16063	Biological Process	rhodopsin biosynthetic process	0.205278
924	Gb6754.t1	90199	Biological Process	regulation of release of cytochrome c from mitochondria	0.201437
925	Gb6754.t1	71277	Biological Process	cellular response to calcium ion	0.184397
926	Gb6754.t1	50714	Biological Process	positive regulation of protein secretion	0.176352
927	Gb6754.t1	6491	Biological Process	N-glycan processing	0.171307
928	Gb6754.t1	34389	Biological Process	lipid droplet organization	0.170899
929	Gb6754.t1	51703	Biological Process	biological process involved in intraspecies interaction between organisms	0.161123
930	Gb6754.t1	48524	Biological Process	positive regulation of viral process	0.154398
931	Gb6754.t1	7154	Biological Process	cell communication	0.146678
932	Gb6754.t1	42594	Biological Process	response to starvation	0.145357
933	Gb6754.t1	51169	Biological Process	nuclear transport	0.11892
934	Gb6754.t1	34976	Biological Process	response to endoplasmic reticulum stress	0.116075
935	Gb6754.t1	71496	Biological Process	cellular response to external stimulus	0.112626
936	Gb6754.t1	23052	Biological Process	signaling	0.0926061
937	Gb6754.t1	15031	Biological Process	protein transport	0.0789767
938	Gb6754.t1	6974	Biological Process	DNA damage response	0.0768377
939	Gb9659.t1	42761	Biological Process	very long-chain fatty acid biosynthetic process	14.3905
940	Gb9659.t1	102758	Molecular Function	very-long-chain enoyl-CoA reductase activity	14.3724
941	Gb9659.t1	5789	Cellular Component	endoplasmic reticulum membrane	7.14818
942	Gb9659.t1	30497	Biological Process	fatty acid elongation	11.9392
943	Gb9659.t1	19166	Molecular Function	trans-2-enoyl-CoA reductase (NADPH) activity	3.1553
944	Gb9659.t1	17099	Molecular Function	very-long-chain-acyl-CoA dehydrogenase activity	2.6794
945	Gb9659.t1	6694	Biological Process	steroid biosynthetic process	5.73893
946	Gb9659.t1	16631	Molecular Function	enoyl-[acyl-carrier-protein] reductase activity	1.97466
947	Gb9659.t1	6665	Biological Process	sphingolipid metabolic process	5.4435
948	Gb9659.t1	5515	Molecular Function	protein binding	0.688133
949	Gb9659.t1	5739	Cellular Component	mitochondrion	0.799936
950	Gb9659.t1	5634	Cellular Component	nucleus	0.538521
951	Gb9659.t1	35338	Biological Process	long-chain fatty-acyl-CoA biosynthetic process	2.05734
952	Gb17242.t1	46576	Molecular Function	rhamnogalacturonan alpha-L-rhamnopyranosyl-(1->4)-alpha-D-galactopyranosyluronide lyase activity	14.2014
953	Gb17242.t1	272	Biological Process	polysaccharide catabolic process	8.02374
954	Gb17242.t1	5576	Cellular Component	extracellular region	5.79492
955	Gb17242.t1	4650	Molecular Function	polygalacturonase activity	11.5273
956	Gb17242.t1	71555	Biological Process	cell wall organization	6.66725
957	Gb17242.t1	45488	Biological Process	pectin metabolic process	6.64301
958	Gb6411.t1	113	Cellular Component	nucleotide-excision repair factor 4 complex	20.9289
959	Gb6411.t1	70911	Biological Process	global genome nucleotide-excision repair	20.4931
960	Gb6411.t1	30674	Molecular Function	protein-macromolecule adaptor activity	10.2693
961	Gb6411.t1	9411	Biological Process	response to UV	12.3723
962	Gb6411.t1	4842	Molecular Function	ubiquitin-protein transferase activity	8.32838
963	Gb6411.t1	31463	Cellular Component	Cul3-RING ubiquitin ligase complex	14.4056
964	Gb6411.t1	70449	Cellular Component	elongin complex	13.993
965	Gb6411.t1	6511	Biological Process	ubiquitin-dependent protein catabolic process	8.34632
966	Gb6411.t1	5737	Cellular Component	cytoplasm	1.98551
967	Gb15505.t1	46555	Molecular Function	acetylxylan esterase activity	17.3101
968	Gb15505.t1	45493	Biological Process	xylan catabolic process	10.8569
969	Gb15505.t1	16810	Molecular Function	hydrolase activity, acting on carbon-nitrogen (but not peptide) bonds	5.85337
970	Gb15505.t1	46872	Molecular Function	metal ion binding	2.50292
971	Gb15505.t1	71555	Biological Process	cell wall organization	6.65941
972	Gb14025.t1	52716	Molecular Function	hydroquinone:oxygen oxidoreductase activity	13.0466
973	Gb14025.t1	46274	Biological Process	lignin catabolic process	12.8311
974	Gb14025.t1	5576	Cellular Component	extracellular region	5.79487
975	Gb14025.t1	5507	Molecular Function	copper ion binding	8.44015
976	Gb12180.t2	16705	Molecular Function	oxidoreductase activity, acting on paired donors, with incorporation or reduction of molecular oxygen	6.81138
977	Gb12180.t2	16114	Biological Process	terpenoid biosynthetic process	2.85242
978	Gb12180.t2	16020	Cellular Component	membrane	0.492657
979	Gb12180.t2	4497	Molecular Function	monooxygenase activity	6.66631
980	Gb12180.t2	5506	Molecular Function	iron ion binding	6.3722
981	Gb12180.t2	20037	Molecular Function	heme binding	5.42754
982	Gb4816.t1	4775	Molecular Function	succinate-CoA ligase (ADP-forming) activity	10.8844
983	Gb4816.t1	6099	Biological Process	tricarboxylic acid cycle	7.42453
984	Gb4816.t1	42709	Cellular Component	succinate-CoA ligase complex	2.29459
985	Gb4816.t1	4776	Molecular Function	succinate-CoA ligase (GDP-forming) activity	9.60415
986	Gb4816.t1	287	Molecular Function	magnesium ion binding	5.48769
987	Gb4816.t1	6104	Biological Process	succinyl-CoA metabolic process	2.07555
988	Gb4816.t1	42566	Cellular Component	hydrogenosome	0.694601
989	Gb4816.t1	5739	Cellular Component	mitochondrion	0.684369
990	Gb4816.t1	5524	Molecular Function	ATP binding	2.98854
991	Gb4816.t1	43209	Cellular Component	myelin sheath	0.177306
992	Gb4816.t1	70062	Cellular Component	extracellular exosome	0.174296
993	Gb4816.t1	70013	Cellular Component	intracellular organelle lumen	0.077864
994	Gb4816.t1	5829	Cellular Component	cytosol	0.0652349
995	Gb4816.t1	6105	Biological Process	succinate metabolic process	0.453117
996	Gb4816.t1	5515	Molecular Function	protein binding	0.0641184
997	Gb4816.t1	33869	Biological Process	nucleoside bisphosphate catabolic process	0.365161
998	Gb4816.t1	44273	Biological Process	sulfur compound catabolic process	0.310867
999	Gb4816.t1	9154	Biological Process	purine ribonucleotide catabolic process	0.308715
1000	Gb4816.t1	6780	Biological Process	uroporphyrinogen III biosynthetic process	0.145674
1001	Gb3984.t1	5634	Cellular Component	nucleus	4.00383
1002	Gb3984.t1	70013	Cellular Component	intracellular organelle lumen	2.52019
1003	Gb10193.t1	8810	Molecular Function	cellulase activity	11.5438
1004	Gb10193.t1	9251	Biological Process	glucan catabolic process	9.80543
1005	Gb10193.t1	5576	Cellular Component	extracellular region	5.79322
1006	Gb10193.t1	30243	Biological Process	cellulose metabolic process	8.6499
1007	Gb10193.t1	30248	Molecular Function	cellulose binding	1.55555
1008	Gb10193.t1	10411	Biological Process	xyloglucan metabolic process	1.69019
1009	Gb10193.t1	2000895	Biological Process	hemicellulose catabolic process	1.36312
1010	Gb7966.t1	31624	Molecular Function	ubiquitin conjugating enzyme binding	15.5932
1011	Gb7966.t1	32436	Biological Process	positive regulation of proteasomal ubiquitin-dependent protein catabolic process	13.9464
1012	Gb7966.t1	151	Cellular Component	ubiquitin ligase complex	9.90867
1013	Gb7966.t1	61630	Molecular Function	ubiquitin protein ligase activity	9.28289
1014	Gb7966.t1	35861	Cellular Component	site of double-strand break	5.47741
1015	Gb7966.t1	5829	Cellular Component	cytosol	4.76321
1016	Gb7966.t1	5634	Cellular Component	nucleus	4.009
1017	Gb7966.t1	8270	Molecular Function	zinc ion binding	5.09175
1018	Gb7966.t1	6511	Biological Process	ubiquitin-dependent protein catabolic process	8.46499
1019	Gb7966.t1	16567	Biological Process	protein ubiquitination	8.17776
1020	Gb7966.t1	19953	Biological Process	sexual reproduction	6.58642
1021	Gb7966.t1	22414	Biological Process	reproductive process	5.64465
1022	Gb7966.t1	50769	Biological Process	positive regulation of neurogenesis	4.14441
1023	Gb7966.t1	280	Biological Process	nuclear division	4.06075
1024	Gb7966.t1	7029	Biological Process	endoplasmic reticulum organization	3.64805
1025	Gb7966.t1	32504	Biological Process	multicellular organism reproduction	3.20354
1026	Gb7966.t1	22402	Biological Process	cell cycle process	2.75025
1027	Gb7966.t1	48468	Biological Process	cell development	2.64315
1028	Gb17050.t1	4407	Molecular Function	histone deacetylase activity	11.4973
1029	Gb17050.t1	32922	Biological Process	circadian regulation of gene expression	7.73136
1030	Gb17050.t1	118	Cellular Component	histone deacetylase complex	5.89875
1031	Gb17050.t1	6338	Biological Process	chromatin remodeling	7.53181
1032	Gb17050.t1	17053	Cellular Component	transcription repressor complex	5.64298
1033	Gb17050.t1	160009	Molecular Function	histone decrotonylase activity	9.80826
1034	Gb17050.t1	122	Biological Process	negative regulation of transcription by RNA polymerase II	6.64441
1035	Gb17050.t1	160010	Molecular Function	protein de-2-hydroxyisobutyrylase activity	9.13028
1036	Gb17050.t1	6476	Biological Process	protein deacetylation	6.6323
1037	Gb17050.t1	3714	Molecular Function	transcription corepressor activity	7.38069
1038	Gb17050.t1	42752	Biological Process	regulation of circadian rhythm	6.50468
1039	Gb17050.t1	3682	Molecular Function	chromatin binding	5.44223
1040	Gb17050.t1	785	Cellular Component	chromatin	2.8004
1041	Gb17050.t1	140297	Molecular Function	DNA-binding transcription factor binding	4.19711
1042	Gb17050.t1	5829	Cellular Component	cytosol	2.33582
1043	Gb17050.t1	1222	Molecular Function	transcription corepressor binding	3.72086
1044	Gb17050.t1	72686	Cellular Component	mitotic spindle	2.08609
1045	Gb17050.t1	42826	Molecular Function	histone deacetylase binding	3.402
1046	Gb17050.t1	30332	Molecular Function	cyclin binding	2.32646
1047	Gb17050.t1	228	Cellular Component	nuclear chromosome	1.65503
1048	Gb17050.t1	16570	Biological Process	histone modification	4.08533
1049	Gb17050.t1	8270	Molecular Function	zinc ion binding	1.36747
1050	Gb17050.t1	9790	Biological Process	embryo development	4.08334
1051	Gb17050.t1	35851	Molecular Function	Krueppel-associated box domain binding	1.29291
1052	Gb17050.t1	71498	Biological Process	cellular response to fluid shear stress	3.87754
1053	Gb17050.t1	51020	Molecular Function	GTPase binding	1.13129
1054	Gb17050.t1	979	Molecular Function	RNA polymerase II core promoter sequence-specific DNA binding	1.07431
1055	Gb17050.t1	1902531	Biological Process	regulation of intracellular signal transduction	3.59958
1056	Gb17050.t1	70888	Molecular Function	E-box binding	0.997096
1057	Gb17050.t1	42307	Biological Process	positive regulation of protein import into nucleus	3.57281
1058	Gb17050.t1	43073	Cellular Component	germ cell nucleus	0.898535
1059	Gb17050.t1	1904949	Cellular Component	ATPase complex	0.8684
1060	Gb17050.t1	2039	Molecular Function	p53 binding	0.847311
1061	Gb17050.t1	5794	Cellular Component	Golgi apparatus	0.799708
1062	Gb17050.t1	43025	Cellular Component	neuronal cell body	0.735009
1063	Gb17050.t1	31398	Biological Process	positive regulation of protein ubiquitination	3.2829
1064	Gb17050.t1	45944	Biological Process	positive regulation of transcription by RNA polymerase II	3.25131
1065	Gb17050.t1	34399	Cellular Component	nuclear periphery	0.626263
1066	Gb17050.t1	9941	Cellular Component	chloroplast envelope	0.625245
1067	Gb17050.t1	5730	Cellular Component	nucleolus	0.433059
1068	Gb17050.t1	51093	Biological Process	negative regulation of developmental process	3.10415
1069	Gb17050.t1	5886	Cellular Component	plasma membrane	0.30292
1070	Gb17050.t1	51241	Biological Process	negative regulation of multicellular organismal process	3.07474
1071	Gb17050.t1	45595	Biological Process	regulation of cell differentiation	3.05483
1072	Gb17050.t1	8544	Biological Process	epidermis development	2.98104
1073	Gb17050.t1	48513	Biological Process	animal organ development	2.9764
1074	Gb17050.t1	1903575	Biological Process	cornified envelope assembly	2.87229
1075	Gb17050.t1	1934	Biological Process	positive regulation of protein phosphorylation	2.80338
1076	Gb17050.t1	9967	Biological Process	positive regulation of signal transduction	2.73312
1077	Gb17050.t1	31647	Biological Process	regulation of protein stability	2.56359
1078	Gb17050.t1	9968	Biological Process	negative regulation of signal transduction	2.56152
1079	Gb17050.t1	120162	Biological Process	positive regulation of cold-induced thermogenesis	2.52958
1080	Gb17050.t1	132	Biological Process	establishment of mitotic spindle orientation	2.45991
1081	Gb17050.t1	40014	Biological Process	regulation of multicellular organism growth	2.42302
1082	Gb17050.t1	60429	Biological Process	epithelium development	2.41156
1083	Gb17050.t1	2000676	Biological Process	positive regulation of type B pancreatic cell apoptotic process	2.35283
1084	Gb17050.t1	80134	Biological Process	regulation of response to stress	2.31072
1085	Gb17050.t1	48731	Biological Process	system development	2.15093
1086	Gb17050.t1	51225	Biological Process	spindle assembly	2.12476
1087	Gb17050.t1	46826	Biological Process	negative regulation of protein export from nucleus	2.10362
1088	Gb17050.t1	3006	Biological Process	developmental process involved in reproduction	2.08375
1089	Gb17050.t1	51726	Biological Process	regulation of cell cycle	1.97277
1090	Gb17050.t1	43525	Biological Process	positive regulation of neuron apoptotic process	1.82104
1091	Gb17050.t1	2000026	Biological Process	regulation of multicellular organismal development	1.80895
1092	Gb17050.t1	9653	Biological Process	anatomical structure morphogenesis	1.76134
1093	Gb17050.t1	10629	Biological Process	negative regulation of gene expression	1.65446
1094	Gb17050.t1	32680	Biological Process	regulation of tumor necrosis factor production	1.57979
1095	Gb17050.t1	32652	Biological Process	regulation of interleukin-1 production	1.56864
1096	Gb17050.t1	6366	Biological Process	transcription by RNA polymerase II	1.56007
1097	Gb17050.t1	10033	Biological Process	response to organic substance	1.34843
1098	Gb17050.t1	43066	Biological Process	negative regulation of apoptotic process	1.29771
1099	Gb17050.t1	35295	Biological Process	tube development	1.24225
1100	Gb17050.t1	71496	Biological Process	cellular response to external stimulus	1.18485
1101	Gb17050.t1	9991	Biological Process	response to extracellular stimulus	1.15958
1102	Gb17050.t1	9791	Biological Process	post-embryonic development	1.13824
1103	Gb17050.t1	43922	Biological Process	negative regulation by host of viral transcription	1.10634
1104	Gb17050.t1	40028	Biological Process	regulation of vulval development	1.0466
1105	Gb17050.t1	60765	Biological Process	regulation of androgen receptor signaling pathway	1.03484
1106	Gb17050.t1	48506	Biological Process	regulation of timing of meristematic phase transition	1.01436
1107	Gb17050.t1	9719	Biological Process	response to endogenous stimulus	0.973688
1108	Gb17050.t1	1900055	Biological Process	regulation of leaf senescence	0.968746
1109	Gb17050.t1	30154	Biological Process	cell differentiation	0.956463
1110	Gb17050.t1	1901700	Biological Process	response to oxygen-containing compound	0.930624
1111	Gb17050.t1	9628	Biological Process	response to abiotic stimulus	0.919173
1112	Gb17050.t1	7492	Biological Process	endoderm development	0.910806
1113	Gb17050.t1	8340	Biological Process	determination of adult lifespan	0.883374
1114	Gb17050.t1	8593	Biological Process	regulation of Notch signaling pathway	0.856892
1115	Gb17050.t1	60173	Biological Process	limb development	0.847086
1116	Gb17050.t1	2001233	Biological Process	regulation of apoptotic signaling pathway	0.787879
1117	Gb17050.t1	60828	Biological Process	regulation of canonical Wnt signaling pathway	0.779702
1118	Gb17050.t1	9553	Biological Process	embryo sac development	0.758828
1119	Gb17050.t1	9953	Biological Process	dorsal/ventral pattern formation	0.755943
1120	Gb17050.t1	70887	Biological Process	cellular response to chemical stimulus	0.74046
1121	Gb17050.t1	21700	Biological Process	developmental maturation	0.705384
1122	Gb17050.t1	60322	Biological Process	head development	0.700965
1123	Gb17050.t1	30334	Biological Process	regulation of cell migration	0.678014
1124	Gb17050.t1	2000242	Biological Process	negative regulation of reproductive process	0.6777
1125	Gb17050.t1	8284	Biological Process	positive regulation of cell population proliferation	0.673931
1126	Gb17050.t1	51094	Biological Process	positive regulation of developmental process	0.659786
1127	Gb17050.t1	51784	Biological Process	negative regulation of nuclear division	0.618108
1128	Gb17050.t1	104004	Biological Process	cellular response to environmental stimulus	0.615467
1129	Gb17050.t1	48609	Biological Process	multicellular organismal reproductive process	0.602603
1130	Gb17050.t1	9410	Biological Process	response to xenobiotic stimulus	0.591953
1131	Gb17050.t1	2831	Biological Process	regulation of response to biotic stimulus	0.563414
1132	Gb17050.t1	6974	Biological Process	DNA damage response	0.560724
1133	Gb17050.t1	43934	Biological Process	sporulation	0.533446
1134	Gb17050.t1	50776	Biological Process	regulation of immune response	0.52487
1135	Gb17050.t1	32101	Biological Process	regulation of response to external stimulus	0.513116
1136	Gb17050.t1	10608	Biological Process	post-transcriptional regulation of gene expression	0.422807
1137	Gb17050.t1	7154	Biological Process	cell communication	0.373927
1138	Gb17050.t1	6259	Biological Process	DNA metabolic process	0.184149
1139	Gb3590.t1	39019	Biological Process	pronephric nephron development	9.68686
1140	Gb3590.t1	5784	Cellular Component	Sec61 translocon complex	7.27815
1141	Gb3590.t1	5048	Molecular Function	signal sequence binding	6.04836
1142	Gb3590.t1	31204	Biological Process	post-translational protein targeting to membrane, translocation	8.17264
1143	Gb3590.t1	8320	Molecular Function	protein transmembrane transporter activity	4.48548
1144	Gb3590.t1	43022	Molecular Function	ribosome binding	4.39024
1145	Gb3590.t1	6616	Biological Process	SRP-dependent cotranslational protein targeting to membrane, translocation	7.32985
1146	Gb3590.t1	1904680	Molecular Function	peptide transmembrane transporter activity	2.07497
1147	Gb3590.t1	5262	Molecular Function	calcium channel activity	1.4376
1148	Gb3590.t1	324	Cellular Component	fungal-type vacuole	2.63268
1149	Gb3590.t1	42626	Molecular Function	ATPase-coupled transmembrane transporter activity	1.39617
1150	Gb3590.t1	31982	Cellular Component	vesicle	0.472903
1151	Gb3590.t1	65010	Cellular Component	extracellular membrane-bounded organelle	0.445746
1152	Gb3590.t1	5515	Molecular Function	protein binding	0.330001
1153	Gb3590.t1	70843	Biological Process	misfolded protein transport	3.78227
1154	Gb3590.t1	5886	Cellular Component	plasma membrane	0.0867053
1155	Gb3590.t1	45048	Biological Process	protein insertion into ER membrane	3.50812
1156	Gb3590.t1	1903513	Biological Process	endoplasmic reticulum to cytosol transport	3.17985
1157	Gb3590.t1	32527	Biological Process	protein exit from endoplasmic reticulum	3.07432
1158	Gb3590.t1	30433	Biological Process	ubiquitin-dependent ERAD pathway	2.29475
1159	Gb3590.t1	44743	Biological Process	protein transmembrane import into intracellular organelle	2.18257
1160	Gb3590.t1	42886	Biological Process	amide transport	1.5603
1161	Gb3590.t1	70588	Biological Process	calcium ion transmembrane transport	1.27927
1162	Gb3590.t1	21986	Biological Process	habenula development	0.598452
1163	Gb3590.t1	6696	Biological Process	ergosterol biosynthetic process	0.503051
1164	Gb3590.t1	34341	Biological Process	response to type II interferon	0.4827
1165	Gb13875.t1	90148	Biological Process	membrane fission	15.6866
1166	Gb13875.t1	99073	Cellular Component	mitochondrion-derived vesicle	13.2748
1167	Gb13875.t1	30742	Molecular Function	GTP-dependent protein binding	11.837
1168	Gb13875.t1	140495	Biological Process	migracytosis	13.2989
1169	Gb13875.t1	5903	Cellular Component	brush border	10.0058
1170	Gb13875.t1	8017	Molecular Function	microtubule binding	9.13818
1171	Gb13875.t1	5777	Cellular Component	peroxisome	9.41027
1172	Gb13875.t1	1900063	Biological Process	regulation of peroxisome organization	12.9991
1173	Gb13875.t1	51433	Molecular Function	BH2 domain binding	8.71251
1174	Gb13875.t1	48312	Biological Process	intracellular distribution of mitochondria	12.4334
1175	Gb13875.t1	1990606	Molecular Function	membrane scission GTPase motor activity	7.99253
1176	Gb13875.t1	43653	Biological Process	mitochondrial fragmentation involved in apoptotic process	12.2458
1177	Gb13875.t1	30672	Cellular Component	synaptic vesicle membrane	8.86741
1178	Gb13875.t1	31625	Molecular Function	ubiquitin protein ligase binding	7.89816
1179	Gb13875.t1	1903578	Biological Process	regulation of ATP metabolic process	11.5346
1180	Gb13875.t1	90023	Biological Process	positive regulation of neutrophil chemotaxis	11.4744
1181	Gb13875.t1	1836	Biological Process	release of cytochrome c from mitochondria	11.4314
1182	Gb13875.t1	5874	Cellular Component	microtubule	8.0194
1183	Gb13875.t1	31267	Molecular Function	small GTPase binding	6.86943
1184	Gb13875.t1	90200	Biological Process	positive regulation of release of cytochrome c from mitochondria	11.3148
1185	Gb13875.t1	70584	Biological Process	mitochondrion morphogenesis	11.261
1186	Gb13875.t1	5905	Cellular Component	clathrin-coated pit	7.61837
1187	Gb13875.t1	42803	Molecular Function	protein homodimerization activity	6.66824
1188	Gb13875.t1	70266	Biological Process	necroptotic process	11.254
1189	Gb13875.t1	120283	Molecular Function	protein serine/threonine kinase binding	6.53357
1190	Gb13875.t1	51654	Biological Process	establishment of mitochondrion localization	11.1668
1191	Gb13875.t1	1903146	Biological Process	regulation of autophagy of mitochondrion	11.1176
1192	Gb13875.t1	48471	Cellular Component	perinuclear region of cytoplasm	7.28504
1193	Gb13875.t1	5525	Molecular Function	GTP binding	5.9618
1194	Gb13875.t1	7031	Biological Process	peroxisome organization	11.0106
1195	Gb13875.t1	5794	Cellular Component	Golgi apparatus	7.05486
1196	Gb13875.t1	8289	Molecular Function	lipid binding	5.38987
1197	Gb13875.t1	5741	Cellular Component	mitochondrial outer membrane	6.79771
1198	Gb13875.t1	98835	Cellular Component	presynaptic endocytic zone membrane	6.42828
1199	Gb13875.t1	2001244	Biological Process	positive regulation of intrinsic apoptotic signaling pathway	10.4917
1200	Gb13875.t1	30276	Molecular Function	clathrin binding	3.88609
1201	Gb13875.t1	90141	Biological Process	positive regulation of mitochondrial fission	10.2147
1202	Gb13875.t1	5096	Molecular Function	GTPase activator activity	3.20848
1203	Gb13875.t1	60047	Biological Process	heart contraction	9.91048
1204	Gb13875.t1	50714	Biological Process	positive regulation of protein secretion	9.7397
1205	Gb13875.t1	5829	Cellular Component	cytosol	4.66902
1206	Gb13875.t1	5783	Cellular Component	endoplasmic reticulum	4.57727
1207	Gb13875.t1	30479	Cellular Component	actin cortical patch	4.28634
1208	Gb13875.t1	44877	Molecular Function	protein-containing complex binding	2.62009
1209	Gb13875.t1	266	Biological Process	mitochondrial fission	9.10662
1210	Gb13875.t1	60090	Molecular Function	molecular adaptor activity	1.69159
1211	Gb13875.t1	6897	Biological Process	endocytosis	7.84898
1212	Gb13875.t1	42175	Cellular Component	nuclear outer membrane-endoplasmic reticulum membrane network	2.46397
1213	Gb13875.t1	31984	Cellular Component	organelle subcompartment	2.40988
1214	Gb13875.t1	32991	Cellular Component	protein-containing complex	2.00276
1215	Gb13875.t1	70585	Biological Process	protein localization to mitochondrion	7.77062
1216	Gb13875.t1	1990910	Biological Process	response to hypobaric hypoxia	7.64542
1217	Gb13875.t1	48511	Biological Process	rhythmic process	7.34701
1218	Gb13875.t1	1905395	Biological Process	response to flavonoid	6.89428
1219	Gb13875.t1	90650	Biological Process	cellular response to oxygen-glucose deprivation	6.81082
1220	Gb13875.t1	2000302	Biological Process	positive regulation of synaptic vesicle exocytosis	6.64392
1221	Gb13875.t1	1900244	Biological Process	positive regulation of synaptic vesicle endocytosis	6.56667
1222	Gb13875.t1	36466	Biological Process	synaptic vesicle recycling via endosome	6.35353
1223	Gb13875.t1	6816	Biological Process	calcium ion transport	6.28204
1224	Gb13875.t1	10637	Biological Process	negative regulation of mitochondrial fusion	6.11401
1225	Gb13875.t1	61003	Biological Process	positive regulation of dendritic spine morphogenesis	6.04081
1226	Gb13875.t1	51259	Biological Process	protein complex oligomerization	6.03117
1227	Gb13875.t1	61025	Biological Process	membrane fusion	5.81793
1228	Gb13875.t1	42144	Biological Process	vacuole fusion, non-autophagic	5.11674
1229	Gb13875.t1	7029	Biological Process	endoplasmic reticulum organization	4.02445
1230	Gb13875.t1	34976	Biological Process	response to endoplasmic reticulum stress	3.7642
1231	Gb13875.t1	71396	Biological Process	cellular response to lipid	3.61908
1232	Gb13875.t1	10468	Biological Process	regulation of gene expression	2.2707
1233	Gb6180.t1	4650	Molecular Function	polygalacturonase activity	11.5259
1234	Gb6180.t1	45490	Biological Process	pectin catabolic process	11.1658
1235	Gb6180.t1	5576	Cellular Component	extracellular region	5.79421
1236	Gb6180.t1	47911	Molecular Function	galacturan 1,4-alpha-galacturonidase activity	3.9162
1237	Gb6180.t1	71555	Biological Process	cell wall organization	6.66642
1238	Gb6235.t1	70649	Biological Process	formin-nucleated actin cable assembly	19.0146
1239	Gb6235.t1	5934	Cellular Component	cellular bud tip	16.8283
1240	Gb6235.t1	30674	Molecular Function	protein-macromolecule adaptor activity	10.403
1241	Gb6235.t1	43332	Cellular Component	mating projection tip	15.2305
1242	Gb6235.t1	51015	Molecular Function	actin filament binding	10.3553
1243	Gb6235.t1	51639	Biological Process	actin filament network formation	17.7051
1244	Gb6235.t1	32432	Cellular Component	actin filament bundle	14.6738
1245	Gb6235.t1	30479	Cellular Component	actin cortical patch	13.6686
1246	Gb6235.t1	46872	Molecular Function	metal ion binding	2.50125
1247	Gb6235.t1	5884	Cellular Component	actin filament	13.5695
1248	Gb6235.t1	5886	Cellular Component	plasma membrane	2.66863
1249	Gb9931.t1	3925	Molecular Function	G protein activity	12.4099
1250	Gb9931.t1	7265	Biological Process	Ras protein signal transduction	6.55887
1251	Gb9931.t1	5886	Cellular Component	plasma membrane	2.55143
1252	Gb9931.t1	19003	Molecular Function	GDP binding	8.05259
1253	Gb9931.t1	98978	Cellular Component	glutamatergic synapse	1.44843
1254	Gb9931.t1	5525	Molecular Function	GTP binding	5.90853
1255	Gb9931.t1	5829	Cellular Component	cytosol	1.43374
1256	Gb9931.t1	70161	Cellular Component	anchoring junction	1.36005
1257	Gb9931.t1	70372	Biological Process	regulation of ERK1 and ERK2 cascade	3.03904
1258	Gb9931.t1	12505	Cellular Component	endomembrane system	1.31274
1259	Gb9931.t1	98588	Cellular Component	bounding membrane of organelle	1.01795
1260	Gb9931.t1	1902533	Biological Process	positive regulation of intracellular signal transduction	2.6558
1261	Gb9931.t1	98562	Cellular Component	cytoplasmic side of membrane	0.993269
1262	Gb9931.t1	5811	Cellular Component	lipid droplet	0.991144
1263	Gb9931.t1	8284	Biological Process	positive regulation of cell population proliferation	2.55811
1264	Gb9931.t1	31982	Cellular Component	vesicle	0.675281
1265	Gb9931.t1	43231	Cellular Component	intracellular membrane-bounded organelle	0.672795
1266	Gb9931.t1	44877	Molecular Function	protein-containing complex binding	1.67814
1267	Gb9931.t1	5515	Molecular Function	protein binding	1.56624
1268	Gb9931.t1	48856	Biological Process	anatomical structure development	2.45403
1269	Gb9931.t1	65010	Cellular Component	extracellular membrane-bounded organelle	0.639845
1270	Gb9931.t1	1905360	Cellular Component	GTPase complex	0.614426
1271	Gb9931.t1	43495	Molecular Function	protein-membrane adaptor activity	0.805841
1272	Gb9931.t1	30154	Biological Process	cell differentiation	2.33814
1273	Gb9931.t1	2000301	Biological Process	negative regulation of synaptic vesicle exocytosis	2.30445
1274	Gb9931.t1	30234	Molecular Function	enzyme regulator activity	0.539467
1275	Gb9931.t1	5938	Cellular Component	cell cortex	0.413107
1276	Gb9931.t1	9719	Biological Process	response to endogenous stimulus	2.27773
1277	Gb9931.t1	97225	Cellular Component	sperm midpiece	0.399545
1278	Gb9931.t1	5615	Cellular Component	extracellular space	0.38779
1279	Gb9931.t1	19002	Molecular Function	GMP binding	0.38018
1280	Gb9931.t1	48471	Cellular Component	perinuclear region of cytoplasm	0.37304
1281	Gb9931.t1	32045	Cellular Component	guanyl-nucleotide exchange factor complex	0.340711
1282	Gb9931.t1	20002	Cellular Component	host cell plasma membrane	0.337565
1283	Gb9931.t1	140677	Molecular Function	molecular function activator activity	0.334252
1284	Gb9931.t1	51591	Biological Process	response to cAMP	2.06218
1285	Gb9931.t1	51094	Biological Process	positive regulation of developmental process	2.00925
1286	Gb9931.t1	31252	Cellular Component	cell leading edge	0.314036
1287	Gb9931.t1	1901699	Biological Process	cellular response to nitrogen compound	1.94503
1288	Gb9931.t1	2135	Molecular Function	CTP binding	0.262902
1289	Gb9931.t1	45595	Biological Process	regulation of cell differentiation	1.91578
1290	Gb9931.t1	71310	Biological Process	cellular response to organic substance	1.88444
1291	Gb9931.t1	98793	Cellular Component	presynapse	0.267966
1292	Gb9931.t1	2134	Molecular Function	UTP binding	0.20603
1293	Gb9931.t1	51240	Biological Process	positive regulation of multicellular organismal process	1.73567
1294	Gb9931.t1	43005	Cellular Component	neuron projection	0.246598
1295	Gb9931.t1	8283	Biological Process	cell population proliferation	1.67843
1296	Gb9931.t1	70013	Cellular Component	intracellular organelle lumen	0.238562
1297	Gb9931.t1	4708	Molecular Function	MAP kinase kinase activity	0.148013
1298	Gb9931.t1	8293	Biological Process	torso signaling pathway	1.65365
1299	Gb9931.t1	1990819	Cellular Component	mating projection actin fusion focus	0.224542
1300	Gb9931.t1	140678	Molecular Function	molecular function inhibitor activity	0.0945266
1301	Gb9931.t1	46673	Biological Process	negative regulation of compound eye retinal cell programmed cell death	1.62131
1302	Gb9931.t1	935	Cellular Component	division septum	0.211271
1303	Gb9931.t1	31984	Cellular Component	organelle subcompartment	0.206793
1304	Gb9931.t1	51130	Biological Process	positive regulation of cellular component organization	1.59204
1305	Gb9931.t1	45121	Cellular Component	membrane raft	0.194642
1306	Gb9931.t1	140220	Cellular Component	pathogen-containing vacuole	0.181972
1307	Gb9931.t1	16477	Biological Process	cell migration	1.5243
1308	Gb9931.t1	1901701	Biological Process	cellular response to oxygen-containing compound	1.52099
1309	Gb9931.t1	99568	Cellular Component	cytoplasmic region	0.133825
1310	Gb9931.t1	31932	Cellular Component	TORC2 complex	0.123832
1311	Gb9931.t1	43209	Cellular Component	myelin sheath	0.122897
1312	Gb9931.t1	44087	Biological Process	regulation of cellular component biogenesis	1.48843
1313	Gb9931.t1	43066	Biological Process	negative regulation of apoptotic process	1.46236
1314	Gb9931.t1	35206	Biological Process	regulation of hemocyte proliferation	1.44165
1315	Gb9931.t1	3	Biological Process	reproduction	1.4395
1316	Gb9931.t1	32501	Biological Process	multicellular organismal process	1.42546
1317	Gb9931.t1	2684	Biological Process	positive regulation of immune system process	1.37588
1318	Gb9931.t1	165	Biological Process	MAPK cascade	1.36524
1319	Gb9931.t1	7173	Biological Process	epidermal growth factor receptor signaling pathway	1.32862
1320	Gb9931.t1	45793	Biological Process	positive regulation of cell size	1.32853
1321	Gb9931.t1	40017	Biological Process	positive regulation of locomotion	1.28196
1322	Gb9931.t1	7163	Biological Process	establishment or maintenance of cell polarity	1.27138
1323	Gb9931.t1	16242	Biological Process	negative regulation of macroautophagy	1.25068
1324	Gb9931.t1	1902683	Biological Process	regulation of receptor localization to synapse	1.24506
1325	Gb9931.t1	50678	Biological Process	regulation of epithelial cell proliferation	1.19791
1326	Gb9931.t1	48010	Biological Process	vascular endothelial growth factor receptor signaling pathway	1.16332
1327	Gb9931.t1	1932	Biological Process	regulation of protein phosphorylation	1.13739
1328	Gb9931.t1	40014	Biological Process	regulation of multicellular organism growth	1.11999
1329	Gb9931.t1	2376	Biological Process	immune system process	1.10754
1330	Gb9931.t1	51707	Biological Process	response to other organism	1.10748
1331	Gb9931.t1	31669	Biological Process	cellular response to nutrient levels	1.10184
1332	Gb9931.t1	1902473	Biological Process	regulation of protein localization to synapse	1.08453
1333	Gb9931.t1	30334	Biological Process	regulation of cell migration	1.06182
1334	Gb9931.t1	1903432	Biological Process	regulation of TORC1 signaling	1.05879
1335	Gb9931.t1	31344	Biological Process	regulation of cell projection organization	1.04854
1336	Gb9931.t1	45055	Biological Process	regulated exocytosis	1.01742
1337	Gb9931.t1	42327	Biological Process	positive regulation of phosphorylation	1.00919
1338	Gb9931.t1	45955	Biological Process	negative regulation of calcium ion-dependent exocytosis	0.994416
1339	Gb9931.t1	42594	Biological Process	response to starvation	0.994175
1340	Gb9931.t1	2001233	Biological Process	regulation of apoptotic signaling pathway	0.984344
1341	Gb9931.t1	6952	Biological Process	defense response	0.961812
1342	Gb9931.t1	31401	Biological Process	positive regulation of protein modification process	0.960476
1343	Gb9931.t1	21700	Biological Process	developmental maturation	0.956159
1344	Gb9931.t1	48169	Biological Process	regulation of long-term neuronal synaptic plasticity	0.955386
1345	Gb9931.t1	99010	Biological Process	modification of postsynaptic structure	0.93365
1346	Gb9931.t1	42060	Biological Process	wound healing	0.906029
1347	Gb9931.t1	10629	Biological Process	negative regulation of gene expression	0.896617
1348	Gb9931.t1	1904375	Biological Process	regulation of protein localization to cell periphery	0.876135
1349	Gb9931.t1	51050	Biological Process	positive regulation of transport	0.867674
1350	Gb9931.t1	48145	Biological Process	regulation of fibroblast proliferation	0.838013
1351	Gb9931.t1	32649	Biological Process	regulation of type II interferon production	0.818802
1352	Gb9931.t1	51402	Biological Process	neuron apoptotic process	0.813766
1353	Gb9931.t1	9968	Biological Process	negative regulation of signal transduction	0.76313
1354	Gb9931.t1	2000026	Biological Process	regulation of multicellular organismal development	0.759242
1355	Gb9931.t1	43523	Biological Process	regulation of neuron apoptotic process	0.755728
1356	Gb9931.t1	42592	Biological Process	homeostatic process	0.753329
1357	Gb9931.t1	2768	Biological Process	immune response-regulating cell surface receptor signaling pathway	0.721545
1358	Gb9931.t1	90402	Biological Process	oncogene-induced cell senescence	0.700097
1359	Gb9931.t1	1901652	Biological Process	response to peptide	0.673321
1360	Gb9931.t1	51896	Biological Process	regulation of phosphatidylinositol 3-kinase/protein kinase B signal transduction	0.669286
1361	Gb9931.t1	1905475	Biological Process	regulation of protein localization to membrane	0.669257
1362	Gb9931.t1	2000114	Biological Process	regulation of establishment of cell polarity	0.657782
1363	Gb9931.t1	9314	Biological Process	response to radiation	0.648375
1364	Gb9931.t1	33157	Biological Process	regulation of intracellular protein transport	0.647271
1365	Gb9931.t1	1903664	Biological Process	regulation of asexual reproduction	0.647189
1366	Gb9931.t1	10628	Biological Process	positive regulation of gene expression	0.645468
1367	Gb9931.t1	30036	Biological Process	actin cytoskeleton organization	0.633109
1368	Gb9931.t1	1904951	Biological Process	positive regulation of establishment of protein localization	0.622807
1369	Gb9931.t1	1990778	Biological Process	protein localization to cell periphery	0.616699
1370	Gb9931.t1	46328	Biological Process	regulation of JNK cascade	0.612306
1371	Gb9931.t1	43547	Biological Process	positive regulation of GTPase activity	0.608347
1372	Gb9931.t1	51347	Biological Process	positive regulation of transferase activity	0.574961
1373	Gb9931.t1	2000630	Biological Process	positive regulation of miRNA metabolic process	0.567943
1374	Gb9931.t1	90303	Biological Process	positive regulation of wound healing	0.5669
1375	Gb9931.t1	43549	Biological Process	regulation of kinase activity	0.558221
1376	Gb9931.t1	51649	Biological Process	establishment of localization in cell	0.5495
1377	Gb9931.t1	1904906	Biological Process	positive regulation of endothelial cell-matrix adhesion via fibronectin	0.531828
1378	Gb9931.t1	33043	Biological Process	regulation of organelle organization	0.531063
1379	Gb9931.t1	51726	Biological Process	regulation of cell cycle	0.514628
1380	Gb9931.t1	97193	Biological Process	intrinsic apoptotic signaling pathway	0.505205
1381	Gb9931.t1	32970	Biological Process	regulation of actin filament-based process	0.489349
1382	Gb9931.t1	2000146	Biological Process	negative regulation of cell motility	0.477563
1383	Gb9931.t1	34097	Biological Process	response to cytokine	0.471256
1384	Gb9931.t1	7267	Biological Process	cell-cell signaling	0.469102
1385	Gb9931.t1	22603	Biological Process	regulation of anatomical structure morphogenesis	0.454929
1386	Gb9931.t1	6897	Biological Process	endocytosis	0.452299
1387	Gb9931.t1	7584	Biological Process	response to nutrient	0.448611
1388	Gb9931.t1	140986	Biological Process	G protein-coupled chemorepellent receptor signaling pathway	0.426423
1389	Gb9931.t1	8285	Biological Process	negative regulation of cell population proliferation	0.420082
1390	Gb9931.t1	1905169	Biological Process	regulation of protein localization to phagocytic vesicle	0.418508
1391	Gb9931.t1	281	Biological Process	mitotic cytokinesis	0.411125
1392	Gb9931.t1	35900	Biological Process	response to isolation stress	0.410768
1393	Gb9931.t1	46578	Biological Process	regulation of Ras protein signal transduction	0.406518
1394	Gb9931.t1	104004	Biological Process	cellular response to environmental stimulus	0.406275
1395	Gb9931.t1	50764	Biological Process	regulation of phagocytosis	0.40434
1396	Gb9931.t1	43327	Biological Process	chemotaxis to cAMP	0.383886
1397	Gb9931.t1	45893	Biological Process	positive regulation of DNA-templated transcription	0.382109
1398	Gb9931.t1	7188	Biological Process	adenylate cyclase-modulating G protein-coupled receptor signaling pathway	0.379036
1399	Gb9931.t1	70305	Biological Process	response to cGMP	0.375092
1400	Gb9931.t1	10752	Biological Process	regulation of cGMP-mediated signaling	0.374001
1401	Gb9931.t1	48642	Biological Process	negative regulation of skeletal muscle tissue development	0.367578
1402	Gb9931.t1	50926	Biological Process	regulation of positive chemotaxis	0.341398
1403	Gb9931.t1	99003	Biological Process	vesicle-mediated transport in synapse	0.335625
1404	Gb9931.t1	2000774	Biological Process	positive regulation of cellular senescence	0.332336
1405	Gb9931.t1	60251	Biological Process	regulation of glial cell proliferation	0.307319
1406	Gb9931.t1	48009	Biological Process	insulin-like growth factor receptor signaling pathway	0.304431
1407	Gb9931.t1	32228	Biological Process	regulation of synaptic transmission, GABAergic	0.304046
1408	Gb9931.t1	72657	Biological Process	protein localization to membrane	0.302041
1409	Gb9931.t1	22607	Biological Process	cellular component assembly	0.299479
1410	Gb9931.t1	6836	Biological Process	neurotransmitter transport	0.298676
1411	Gb9931.t1	45740	Biological Process	positive regulation of DNA replication	0.289108
1412	Gb9931.t1	71466	Biological Process	cellular response to xenobiotic stimulus	0.274155
1413	Gb9931.t1	51703	Biological Process	biological process involved in intraspecies interaction between organisms	0.26825
1414	Gb9931.t1	6357	Biological Process	regulation of transcription by RNA polymerase II	0.257775
1415	Gb9931.t1	30865	Biological Process	cortical cytoskeleton organization	0.246792
1416	Gb9931.t1	1558	Biological Process	regulation of cell growth	0.24498
1417	Gb9931.t1	43934	Biological Process	sporulation	0.236169
1418	Gb9931.t1	46587	Biological Process	positive regulation of calcium-dependent cell-cell adhesion	0.229741
1419	Gb9931.t1	32103	Biological Process	positive regulation of response to external stimulus	0.225272
1420	Gb9931.t1	9743	Biological Process	response to carbohydrate	0.223805
1421	Gb9931.t1	31156	Biological Process	regulation of sorocarp development	0.217649
1422	Gb9931.t1	97271	Biological Process	protein localization to bud neck	0.214254
1423	Gb9931.t1	48589	Biological Process	developmental growth	0.211578
1424	Gb9931.t1	9453	Biological Process	energy taxis	0.208675
1425	Gb9931.t1	409	Biological Process	regulation of transcription by galactose	0.207461
1426	Gb9931.t1	43052	Biological Process	thermotaxis	0.203706
1427	Gb9931.t1	70786	Biological Process	positive regulation of growth of unicellular organism as a thread of attached cells	0.201256
1428	Gb9931.t1	34260	Biological Process	negative regulation of GTPase activity	0.193925
1429	Gb9931.t1	97435	Biological Process	supramolecular fiber organization	0.192746
1430	Gb9931.t1	97327	Biological Process	response to antineoplastic agent	0.192161
1431	Gb9931.t1	32005	Biological Process	signal transduction involved in positive regulation of conjugation with cellular fusion	0.188844
1432	Gb9931.t1	10863	Biological Process	positive regulation of phospholipase C activity	0.186784
1433	Gb9931.t1	1905301	Biological Process	regulation of macropinocytosis	0.179855
1434	Gb9931.t1	1905153	Biological Process	regulation of membrane invagination	0.179125
1435	Gb9931.t1	1900182	Biological Process	positive regulation of protein localization to nucleus	0.173757
1436	Gb9931.t1	1903939	Biological Process	regulation of TORC2 signaling	0.173112
1437	Gb9931.t1	46822	Biological Process	regulation of nucleocytoplasmic transport	0.168454
1438	Gb9931.t1	32966	Biological Process	negative regulation of collagen biosynthetic process	0.167928
1439	Gb9931.t1	106070	Biological Process	regulation of adenylate cyclase-activating G protein-coupled receptor signaling pathway	0.166486
1440	Gb9931.t1	1905449	Biological Process	regulation of Fc-gamma receptor signaling pathway involved in phagocytosis	0.165919
1441	Gb9931.t1	51602	Biological Process	response to electrical stimulus	0.164941
1442	Gb9931.t1	40028	Biological Process	regulation of vulval development	0.160795
1443	Gb9931.t1	45806	Biological Process	negative regulation of endocytosis	0.158616
1444	Gb9931.t1	2000243	Biological Process	positive regulation of reproductive process	0.158509
1445	Gb9931.t1	43937	Biological Process	regulation of sporulation	0.151807
1446	Gb9931.t1	42659	Biological Process	regulation of cell fate specification	0.150313
1447	Gb9931.t1	43491	Biological Process	phosphatidylinositol 3-kinase/protein kinase B signal transduction	0.148477
1448	Gb9931.t1	9847	Biological Process	spore germination	0.143048
1449	Gb9931.t1	35330	Biological Process	regulation of hippo signaling	0.141945
1450	Gb9931.t1	34332	Biological Process	adherens junction organization	0.141681
1451	Gb9931.t1	45880	Biological Process	positive regulation of smoothened signaling pathway	0.141162
1452	Gb9931.t1	51782	Biological Process	negative regulation of cell division	0.140997
1453	Gb9931.t1	9629	Biological Process	response to gravity	0.132472
1454	Gb9931.t1	46324	Biological Process	regulation of glucose import	0.132165
1455	Gb9931.t1	31589	Biological Process	cell-substrate adhesion	0.129822
1456	Gb9931.t1	72666	Biological Process	establishment of protein localization to vacuole	0.12709
1457	Gb9931.t1	98727	Biological Process	maintenance of cell number	0.124198
1458	Gb9931.t1	16236	Biological Process	macroautophagy	0.123561
1459	Gb9931.t1	1902903	Biological Process	regulation of supramolecular fiber organization	0.106437
1460	Gb9931.t1	51248	Biological Process	negative regulation of protein metabolic process	0.0999877
1461	Gb9931.t1	33993	Biological Process	response to lipid	0.0962096
1462	Gb9931.t1	22411	Biological Process	cellular component disassembly	0.0833007
1463	Gb9931.t1	15031	Biological Process	protein transport	0.0591216
1464	Gb9931.t1	43933	Biological Process	protein-containing complex organization	0.0526941
1465	Gb4600.t1	17101	Cellular Component	aminoacyl-tRNA synthetase multienzyme complex	11.969
1466	Gb4600.t1	4815	Molecular Function	aspartate-tRNA ligase activity	9.94944
1467	Gb4600.t1	6422	Biological Process	aspartyl-tRNA aminoacylation	9.64458
1468	Gb4600.t1	5829	Cellular Component	cytosol	5.9908
1469	Gb4600.t1	45202	Cellular Component	synapse	1.99047
1470	Gb4600.t1	3723	Molecular Function	RNA binding	2.72588
1471	Gb4600.t1	5524	Molecular Function	ATP binding	2.62744
1472	Gb4600.t1	43227	Cellular Component	membrane-bounded organelle	0.719618
1473	Gb4600.t1	43229	Cellular Component	intracellular organelle	0.262025
1474	Gb4600.t1	16020	Cellular Component	membrane	0.0885311
1475	Gb4600.t1	5515	Molecular Function	protein binding	0.613038
1476	Gb4600.t1	2181	Biological Process	cytoplasmic translation	1.6093
1477	Gb5106.t1	15031	Biological Process	protein transport	5.44831
1478	Gb5106.t1	5634	Cellular Component	nucleus	4.00783
1479	Gb5106.t1	5737	Cellular Component	cytoplasm	2.01315
1480	Gb9629.t1	52588	Molecular Function	diacetyl reductase ((S)-acetoin forming) activity	13.0467
1481	Gb9629.t1	45150	Biological Process	acetoin catabolic process	11.1642
1482	Gb9629.t1	70404	Molecular Function	NADH binding	1.72989
1483	Gb9629.t1	47512	Molecular Function	(S,S)-butanediol dehydrogenase activity	1.69874
1484	Gb9629.t1	70403	Molecular Function	NAD+ binding	0.806168
1485	Gb9629.t1	34077	Biological Process	butanediol metabolic process	1.35796
1486	Gb9629.t1	51289	Biological Process	protein homotetramerization	1.23233
1487	Gb17197.t1	6896	Biological Process	Golgi to vacuole transport	14.415
1488	Gb17197.t1	31201	Cellular Component	SNARE complex	13.6383
1489	Gb17197.t1	149	Molecular Function	SNARE binding	12.8279
1490	Gb17197.t1	48280	Biological Process	vesicle fusion with Golgi apparatus	14.3374
1491	Gb17197.t1	324	Cellular Component	fungal-type vacuole	13.2731
1492	Gb17197.t1	5484	Molecular Function	SNAP receptor activity	11.7703
1493	Gb17197.t1	48278	Biological Process	vesicle docking	13.8355
1494	Gb17197.t1	12507	Cellular Component	ER to Golgi transport vesicle membrane	11.0754
1495	Gb17197.t1	31902	Cellular Component	late endosome membrane	10.956
1496	Gb17197.t1	6891	Biological Process	intra-Golgi vesicle-mediated transport	12.3885
1497	Gb17197.t1	45324	Biological Process	late endosome to vacuole transport	12.1173
1498	Gb17197.t1	16236	Biological Process	macroautophagy	11.316
1499	Gb17197.t1	5774	Cellular Component	vacuolar membrane	9.01774
1500	Gb17197.t1	42147	Biological Process	retrograde transport, endosome to Golgi	11.2018
1501	Gb17197.t1	139	Cellular Component	Golgi membrane	8.10694
1502	Gb17197.t1	5789	Cellular Component	endoplasmic reticulum membrane	7.10106
1503	Gb17197.t1	6886	Biological Process	intracellular protein transport	6.75427
1504	Gb17197.t1	5829	Cellular Component	cytosol	6.75234
1505	Gb7645.t1	2098	Biological Process	tRNA wobble uridine modification	10.0262
1506	Gb7645.t1	50660	Molecular Function	flavin adenine dinucleotide binding	6.11039
1507	Gb7645.t1	5737	Cellular Component	cytoplasm	2.01524
1508	Gb7645.t1	43231	Cellular Component	intracellular membrane-bounded organelle	0.147937
1509	Gb7645.t1	70013	Cellular Component	intracellular organelle lumen	0.063023
1510	Gb7645.t1	5515	Molecular Function	protein binding	0.0518974
1511	Gb7645.t1	70900	Biological Process	mitochondrial tRNA modification	0.552769
1512	Gb7645.t1	30488	Biological Process	tRNA methylation	0.427843
1513	Gb7645.t1	32543	Biological Process	mitochondrial translation	0.118012
1514	Gb8042.t1	4338	Molecular Function	glucan exo-1,3-beta-glucosidase activity	18.7735
1515	Gb8042.t1	71555	Biological Process	cell wall organization	6.65698
1516	Gb8042.t1	4650	Molecular Function	polygalacturonase activity	11.5095
1517	Gb8042.t1	8152	Biological Process	metabolic process	0.551829
1518	Gb5807.t1	97268	Cellular Component	cytoophidium	12.1736
1519	Gb5807.t1	3883	Molecular Function	CTP synthase activity	11.2429
1520	Gb5807.t1	44210	Biological Process	'de novo' CTP biosynthetic process	10.281
1521	Gb5807.t1	42802	Molecular Function	identical protein binding	5.70991
1522	Gb5807.t1	5829	Cellular Component	cytosol	1.64897
1523	Gb5807.t1	5524	Molecular Function	ATP binding	2.98843
1524	Gb5807.t1	324	Cellular Component	fungal-type vacuole	1.22653
1525	Gb5807.t1	6541	Biological Process	glutamine metabolic process	7.13266
1526	Gb5807.t1	5739	Cellular Component	mitochondrion	0.185971
1527	Gb5807.t1	16020	Cellular Component	membrane	0.0298948
1528	Gb5807.t1	19856	Biological Process	pyrimidine nucleobase biosynthetic process	5.47398
1529	Gb5807.t1	4359	Molecular Function	glutaminase activity	0.385022
1530	Gb5807.t1	46872	Molecular Function	metal ion binding	0.0998276
1531	Gb5807.t1	42100	Biological Process	B cell proliferation	1.80479
1532	Gb5807.t1	42098	Biological Process	T cell proliferation	1.74428
1533	Gb5807.t1	35167	Biological Process	larval lymph gland hemopoiesis	0.677101
1534	Gb5807.t1	30903	Biological Process	notochord development	0.628526
1535	Gb5807.t1	8654	Biological Process	phospholipid biosynthetic process	0.552747
1536	Gb5807.t1	9410	Biological Process	response to xenobiotic stimulus	0.423061
1537	Gb1833.t1	70290	Molecular Function	N-acylphosphatidylethanolamine-specific phospholipase D activity	12.6314
1538	Gb1833.t1	8270	Molecular Function	zinc ion binding	5.07957
1539	Gb14403.t1	4856	Molecular Function	xylulokinase activity	12.602
1540	Gb14403.t1	42732	Biological Process	D-xylose metabolic process	10.4464
1541	Gb14403.t1	5829	Cellular Component	cytosol	3.20637
1542	Gb14403.t1	46835	Biological Process	carbohydrate phosphorylation	8.83388
1543	Gb14403.t1	9536	Cellular Component	plastid	0.310605
1544	Gb14403.t1	5997	Biological Process	xylulose metabolic process	6.55378
1545	Gb14403.t1	5524	Molecular Function	ATP binding	2.85676
1546	Gb14403.t1	5634	Cellular Component	nucleus	0.207028
1547	Gb14403.t1	19640	Biological Process	glucuronate catabolic process to xylulose 5-phosphate	2.05446
1548	Gb14403.t1	19323	Biological Process	pentose catabolic process	1.02714
1549	Gb14403.t1	16109	Biological Process	tetraterpenoid biosynthetic process	0.582084
1550	Gb14403.t1	16116	Biological Process	carotenoid metabolic process	0.573933
1551	Gb14403.t1	46148	Biological Process	pigment biosynthetic process	0.413303
1552	Gb14403.t1	6091	Biological Process	generation of precursor metabolites and energy	0.213207
1553	Gb5487.t1	4799	Molecular Function	thymidylate synthase activity	11.8319
1554	Gb5487.t1	6231	Biological Process	dTMP biosynthetic process	10.8384
1555	Gb5487.t1	5829	Cellular Component	cytosol	1.71216
1556	Gb5487.t1	6235	Biological Process	dTTP biosynthetic process	10.1336
1557	Gb5487.t1	5739	Cellular Component	mitochondrion	1.18108
1558	Gb5487.t1	70013	Cellular Component	intracellular organelle lumen	0.986225
1559	Gb5487.t1	1990825	Molecular Function	sequence-specific mRNA binding	1.67077
1560	Gb5487.t1	900	Molecular Function	mRNA regulatory element binding translation repressor activity	1.52786
1561	Gb5487.t1	5542	Molecular Function	folic acid binding	1.2878
1562	Gb5487.t1	42803	Molecular Function	protein homodimerization activity	0.935435
1563	Gb5487.t1	5634	Cellular Component	nucleus	0.635554
1564	Gb5487.t1	19866	Cellular Component	organelle inner membrane	0.632539
1565	Gb5487.t1	62040	Cellular Component	fungal biofilm matrix	0.617266
1566	Gb5487.t1	4633	Molecular Function	phosphopantothenoylcysteine decarboxylase activity	0.407668
1567	Gb5487.t1	4864	Molecular Function	protein phosphatase inhibitor activity	0.406391
1568	Gb5487.t1	4146	Molecular Function	dihydrofolate reductase activity	0.333781
1569	Gb5487.t1	32259	Biological Process	methylation	4.92302
1570	Gb5487.t1	10181	Molecular Function	FMN binding	0.269614
1571	Gb5487.t1	33189	Biological Process	response to vitamin A	1.84013
1572	Gb5487.t1	60574	Biological Process	intestinal epithelial cell maturation	1.83059
1573	Gb5487.t1	51593	Biological Process	response to folic acid	1.78593
1574	Gb5487.t1	97421	Biological Process	liver regeneration	1.71157
1575	Gb5487.t1	32570	Biological Process	response to progesterone	1.62363
1576	Gb5487.t1	45471	Biological Process	response to ethanol	1.47532
1577	Gb5487.t1	51384	Biological Process	response to glucocorticoid	1.42057
1578	Gb5487.t1	46683	Biological Process	response to organophosphorus	1.2831
1579	Gb5487.t1	51216	Biological Process	cartilage development	1.22757
1580	Gb5487.t1	7623	Biological Process	circadian rhythm	1.17406
1581	Gb5487.t1	19860	Biological Process	uracil metabolic process	1.11758
1582	Gb5487.t1	48589	Biological Process	developmental growth	1.11658
1583	Gb5487.t1	46653	Biological Process	tetrahydrofolate metabolic process	1.01008
1584	Gb5487.t1	9410	Biological Process	response to xenobiotic stimulus	1.00674
1585	Gb5487.t1	6730	Biological Process	one-carbon metabolic process	1.00095
1586	Gb5487.t1	34097	Biological Process	response to cytokine	0.989755
1587	Gb5487.t1	17148	Biological Process	negative regulation of translation	0.909569
1588	Gb5487.t1	9636	Biological Process	response to toxic substance	0.643337
1589	Gb5487.t1	727	Biological Process	double-strand break repair via break-induced replication	0.488422
1590	Gb5487.t1	9396	Biological Process	folic acid-containing compound biosynthetic process	0.240526
1591	Gb5487.t1	71897	Biological Process	DNA biosynthetic process	0.20843
1592	Gb2691.t3	47911	Molecular Function	galacturan 1,4-alpha-galacturonidase activity	19.0121
1593	Gb2691.t3	45490	Biological Process	pectin catabolic process	11.1584
1594	Gb2691.t3	5576	Cellular Component	extracellular region	5.79038
1595	Gb2691.t3	4650	Molecular Function	polygalacturonase activity	11.5182
1596	Gb2691.t3	71555	Biological Process	cell wall organization	6.66201
1597	Gb17490.t1	5515	Molecular Function	protein binding	5.06387
1598	Gb18178.t1	16114	Biological Process	terpenoid biosynthetic process	8.16965
1599	Gb18178.t1	16491	Molecular Function	oxidoreductase activity	2.89808
1600	Gb11434.t3	4301	Molecular Function	epoxide hydrolase activity	15.6576
1601	Gb11434.t3	19439	Biological Process	aromatic compound catabolic process	6.31125
1602	Gb11897.t1	33946	Molecular Function	xyloglucan-specific endo-beta-1,4-glucanase activity	16.8993
1603	Gb11897.t1	272	Biological Process	polysaccharide catabolic process	8.02179
1604	Gb11897.t1	5576	Cellular Component	extracellular region	5.12219
1605	Gb11897.t1	18995	Cellular Component	host cellular component	0.331159
1606	Gb11897.t1	8810	Molecular Function	cellulase activity	11.5444
1607	Gb11897.t1	71555	Biological Process	cell wall organization	4.65742
1608	Gb11897.t1	30248	Molecular Function	cellulose binding	0.772247
1609	Gb11897.t1	44042	Biological Process	glucan metabolic process	2.10869
1610	Gb11897.t1	10410	Biological Process	hemicellulose metabolic process	0.710999
1611	Gb12816.t1	46403	Molecular Function	polynucleotide 3'-phosphatase activity	12.5353
1612	Gb12816.t1	5730	Cellular Component	nucleolus	5.79686
1613	Gb12816.t1	70534	Biological Process	protein K63-linked ubiquitination	5.04347
1614	Gb12816.t1	46404	Molecular Function	ATP-dependent polydeoxyribonucleotide 5'-hydroxyl-kinase activity	12.3238
1615	Gb12816.t1	2001034	Biological Process	positive regulation of double-strand break repair via nonhomologous end joining	4.58665
1616	Gb12816.t1	1904355	Biological Process	positive regulation of telomere capping	4.49699
1617	Gb12816.t1	3690	Molecular Function	double-stranded DNA binding	5.89879
1618	Gb12816.t1	32212	Biological Process	positive regulation of telomere maintenance via telomerase	4.27375
1619	Gb12816.t1	5654	Cellular Component	nucleoplasm	4.08255
1620	Gb12816.t1	35861	Cellular Component	site of double-strand break	3.75061
1621	Gb12816.t1	1990756	Molecular Function	ubiquitin ligase-substrate adaptor activity	4.13695
1622	Gb12816.t1	19005	Cellular Component	SCF ubiquitin ligase complex	3.32295
1623	Gb12816.t1	6281	Biological Process	DNA repair	3.94425
1624	Gb12816.t1	6266	Biological Process	DNA ligation	3.73221
1625	Gb12816.t1	5524	Molecular Function	ATP binding	1.51699
1626	Gb12816.t1	16310	Biological Process	phosphorylation	2.10623
1627	Gb12816.t1	6979	Biological Process	response to oxidative stress	2.0675
1628	Gb11434.t1	4301	Molecular Function	epoxide hydrolase activity	15.6602
1629	Gb11434.t1	19439	Biological Process	aromatic compound catabolic process	6.31229
1630	Gb4136.t1	43864	Molecular Function	indoleacetamide hydrolase activity	9.77506
1631	Gb4136.t1	34251	Biological Process	regulation of amide catabolic process	5.69767
1632	Gb4136.t1	5829	Cellular Component	cytosol	1.8257
1633	Gb4136.t1	4040	Molecular Function	amidase activity	8.69623
1634	Gb4136.t1	9062	Biological Process	fatty acid catabolic process	2.58765
1635	Gb4136.t1	5634	Cellular Component	nucleus	1.07691
1636	Gb4136.t1	17064	Molecular Function	fatty acid amide hydrolase activity	4.24583
1637	Gb13355.t1	34039	Molecular Function	8-oxo-7,8-dihydroguanine DNA N-glycosylase activity	11.3542
1638	Gb13355.t1	6285	Biological Process	base-excision repair, AP site formation	7.97017
1639	Gb13355.t1	5654	Cellular Component	nucleoplasm	5.49151
1640	Gb13355.t1	1901291	Biological Process	negative regulation of double-strand break repair via single-strand annealing	7.44889
1641	Gb13355.t1	16363	Cellular Component	nuclear matrix	4.90899
1642	Gb13355.t1	51593	Biological Process	response to folic acid	6.58597
1643	Gb13355.t1	140078	Molecular Function	class I DNA-(apurinic or apyrimidinic site) endonuclease activity	6.82382
1644	Gb13355.t1	71276	Biological Process	cellular response to cadmium ion	5.72803
1645	Gb13355.t1	6289	Biological Process	nucleotide-excision repair	5.50828
1646	Gb13355.t1	32357	Molecular Function	oxidized purine DNA binding	6.42535
1647	Gb13355.t1	45471	Biological Process	response to ethanol	5.44053
1648	Gb13355.t1	5739	Cellular Component	mitochondrion	2.98521
1649	Gb13355.t1	32355	Biological Process	response to estradiol	5.30606
1650	Gb13355.t1	8017	Molecular Function	microtubule binding	3.24693
1651	Gb13355.t1	7004	Biological Process	telomere maintenance via telomerase	4.24799
1652	Gb13355.t1	32991	Cellular Component	protein-containing complex	1.03606
1653	Gb13355.t1	70987	Biological Process	error-free translesion synthesis	4.06949
1654	Gb13355.t1	43066	Biological Process	negative regulation of apoptotic process	3.85529
1655	Gb13355.t1	9410	Biological Process	response to xenobiotic stimulus	3.71255
1656	Gb13355.t1	9416	Biological Process	response to light stimulus	3.46371
1657	Gb13355.t1	6979	Biological Process	response to oxidative stress	2.76834
1658	Gb13355.t1	6355	Biological Process	regulation of DNA-templated transcription	1.23793
1659	Gb1320.t1	31176	Molecular Function	endo-1,4-beta-xylanase activity	12.5439
1660	Gb1320.t1	45493	Biological Process	xylan catabolic process	10.8623
1661	Gb1320.t1	5576	Cellular Component	extracellular region	5.79101
1662	Gb1320.t1	30248	Molecular Function	cellulose binding	8.10173
1663	Gb15650.t1	22857	Molecular Function	transmembrane transporter activity	3.29444
1664	Gb15650.t1	55085	Biological Process	transmembrane transport	2.75814
1665	Gb15650.t1	5783	Cellular Component	endoplasmic reticulum	2.22735
1666	Gb15650.t1	5886	Cellular Component	plasma membrane	0.913743
1667	Gb9792.t1	4712	Molecular Function	protein serine/threonine/tyrosine kinase activity	11.2457
1668	Gb9792.t1	43484	Biological Process	regulation of RNA splicing	7.05745
1669	Gb9792.t1	5634	Cellular Component	nucleus	2.76831
1670	Gb9792.t1	106310	Molecular Function	protein serine kinase activity	9.89195
1671	Gb9792.t1	46777	Biological Process	protein autophosphorylation	5.10279
1672	Gb9792.t1	1669	Cellular Component	acrosomal vesicle	2.53744
1673	Gb9792.t1	4713	Molecular Function	protein tyrosine kinase activity	8.53853
1674	Gb9792.t1	4674	Molecular Function	protein serine/threonine kinase activity	6.42131
1675	Gb9792.t1	5515	Molecular Function	protein binding	4.6027
1676	Gb9792.t1	70013	Cellular Component	intracellular organelle lumen	1.81269
1677	Gb9792.t1	5524	Molecular Function	ATP binding	2.6921
1678	Gb9792.t1	45111	Cellular Component	intermediate filament cytoskeleton	0.961311
1679	Gb9792.t1	32526	Biological Process	response to retinoic acid	1.44797
1680	Gb9792.t1	45721	Biological Process	negative regulation of gluconeogenesis	1.40218
1681	Gb9792.t1	10212	Biological Process	response to ionizing radiation	1.28026
1682	Gb9792.t1	6397	Biological Process	mRNA processing	0.68417
1683	Gb9792.t1	6355	Biological Process	regulation of DNA-templated transcription	0.367024
1684	Gb2683.t1	8967	Molecular Function	phosphoglycolate phosphatase activity	9.11002
1685	Gb2683.t1	6114	Biological Process	glycerol biosynthetic process	5.27125
1686	Gb2683.t1	5829	Cellular Component	cytosol	2.78856
1687	Gb2683.t1	45721	Biological Process	negative regulation of gluconeogenesis	4.10266
1688	Gb2683.t1	43231	Cellular Component	intracellular membrane-bounded organelle	1.99652
1689	Gb2683.t1	121	Molecular Function	glycerol-1-phosphatase activity	5.90667
1690	Gb2683.t1	43136	Molecular Function	glycerol-3-phosphatase activity	5.73003
1691	Gb2683.t1	4035	Molecular Function	alkaline phosphatase activity	5.32489
1692	Gb2683.t1	4725	Molecular Function	protein tyrosine phosphatase activity	2.72995
1693	Gb2683.t1	4674	Molecular Function	protein serine/threonine kinase activity	2.14815
1694	Gb2683.t1	1990748	Biological Process	cellular detoxification	2.83221
1695	Gb2683.t1	46872	Molecular Function	metal ion binding	0.718646
1696	Gb2683.t1	6650	Biological Process	glycerophospholipid metabolic process	2.28726
1697	Gb5415.t1	16207	Molecular Function	4-coumarate-CoA ligase activity	6.65757
1698	Gb5415.t1	9698	Biological Process	phenylpropanoid metabolic process	5.31094
1699	Gb5415.t1	5524	Molecular Function	ATP binding	2.98162
1700	Gb5874.t1	15244	Molecular Function	fluconazole transmembrane transporter activity	12.197
1701	Gb5874.t1	15903	Biological Process	fluconazole transport	11.9479
1702	Gb5874.t1	12505	Cellular Component	endomembrane system	2.05109
1703	Gb5874.t1	42908	Biological Process	xenobiotic transport	8.62663
1704	Gb5874.t1	5886	Cellular Component	plasma membrane	1.83433
1705	Gb5874.t1	140115	Biological Process	export across plasma membrane	6.90092
1706	Gb5874.t1	42910	Molecular Function	xenobiotic transmembrane transporter activity	5.80808
1707	Gb5874.t1	46898	Biological Process	response to cycloheximide	6.22023
1708	Gb5874.t1	297	Molecular Function	spermine transmembrane transporter activity	4.07656
1709	Gb5874.t1	43231	Cellular Component	intracellular membrane-bounded organelle	1.04212
1710	Gb5874.t1	5737	Cellular Component	cytoplasm	0.74825
1711	Gb5874.t1	98754	Biological Process	detoxification	4.63312
1712	Gb5874.t1	46677	Biological Process	response to antibiotic	4.02485
1713	Gb5874.t1	1903710	Biological Process	spermine transmembrane transport	3.80278
1714	Gb5874.t1	45454	Biological Process	cell redox homeostasis	1.72493
1715	Gb5874.t1	34599	Biological Process	cellular response to oxidative stress	1.48528
1716	Gb16278.t1	4819	Molecular Function	glutamine-tRNA ligase activity	9.71104
1717	Gb16278.t1	6425	Biological Process	glutaminyl-tRNA aminoacylation	9.45361
1718	Gb16278.t1	17101	Cellular Component	aminoacyl-tRNA synthetase multienzyme complex	5.96601
1719	Gb16278.t1	32873	Biological Process	negative regulation of stress-activated MAPK cascade	6.89733
1720	Gb16278.t1	5829	Cellular Component	cytosol	4.44502
1721	Gb16278.t1	19901	Molecular Function	protein kinase binding	4.82017
1722	Gb16278.t1	2001234	Biological Process	negative regulation of apoptotic signaling pathway	5.80005
1723	Gb16278.t1	4860	Molecular Function	protein kinase inhibitor activity	4.70629
1724	Gb16278.t1	7420	Biological Process	brain development	4.92424
1725	Gb16278.t1	5524	Molecular Function	ATP binding	2.34381
1726	Gb16278.t1	6424	Biological Process	glutamyl-tRNA aminoacylation	3.55641
1727	Gb16278.t1	3723	Molecular Function	RNA binding	0.774714
1728	Gb16278.t1	45892	Biological Process	negative regulation of DNA-templated transcription	3.24723
1729	Gb15760.t1	33254	Cellular Component	vacuolar transporter chaperone complex	19.425
1730	Gb15760.t1	42144	Biological Process	vacuole fusion, non-autophagic	16.3083
1731	Gb15760.t1	30695	Molecular Function	GTPase regulator activity	3.95965
1732	Gb15760.t1	329	Cellular Component	fungal-type vacuole membrane	13.6545
1733	Gb15760.t1	6799	Biological Process	polyphosphate biosynthetic process	11.4582
1734	Gb15760.t1	3729	Molecular Function	mRNA binding	2.47488
1735	Gb15760.t1	61736	Biological Process	engulfment of target by autophagosome	10.4589
1736	Gb15760.t1	16237	Biological Process	lysosomal microautophagy	7.76093
1737	Gb15760.t1	421	Cellular Component	autophagosome membrane	6.89983
1738	Gb15760.t1	5783	Cellular Component	endoplasmic reticulum	6.65166
1739	Gb15760.t1	32878	Biological Process	regulation of establishment or maintenance of cell polarity	5.34564
1740	Gb15760.t1	31965	Cellular Component	nuclear membrane	5.25777
1741	Gb15760.t1	7034	Biological Process	vacuolar transport	5.13579
1742	Gb15760.t1	5938	Cellular Component	cell cortex	4.89475
1743	Gb15760.t1	6112	Biological Process	energy reserve metabolic process	4.62652
1744	Gb15760.t1	32153	Cellular Component	cell division site	4.61429
1745	Gb15760.t1	31410	Cellular Component	cytoplasmic vesicle	3.61698
1746	Gb15760.t1	42175	Cellular Component	nuclear outer membrane-endoplasmic reticulum membrane network	3.58827
1747	Gb15760.t1	31984	Cellular Component	organelle subcompartment	3.5095
1748	Gb15760.t1	7049	Biological Process	cell cycle	2.99819
1749	Gb7171.t3	15853	Biological Process	adenine transport	18.3002
1750	Gb7171.t3	5345	Molecular Function	purine nucleobase transmembrane transporter activity	14.7356
1751	Gb7171.t3	139	Cellular Component	Golgi membrane	4.9715
1752	Gb7171.t3	15854	Biological Process	guanine transport	18.0416
1753	Gb7171.t3	1409	Molecular Function	guanine nucleotide transmembrane transporter activity	7.26757
1754	Gb7171.t3	1904823	Biological Process	purine nucleobase transmembrane transport	11.3115
1755	Gb7171.t3	295	Molecular Function	adenine nucleotide transmembrane transporter activity	4.87425
1756	Gb7171.t3	5886	Cellular Component	plasma membrane	1.62779
1757	Gb7171.t3	1903790	Biological Process	guanine nucleotide transmembrane transport	6.94923
1758	Gb7171.t3	98739	Biological Process	import across plasma membrane	5.02221
1759	Gb7171.t3	51503	Biological Process	adenine nucleotide transport	4.70008
1760	Gb7171.t3	98657	Biological Process	import into cell	4.2108
1761	Gb4499.t3	36088	Biological Process	D-serine catabolic process	19.9486
1762	Gb4499.t3	8721	Molecular Function	D-serine ammonia-lyase activity	14.7338
1763	Gb4499.t3	5829	Cellular Component	cytosol	6.77853
1764	Gb4499.t3	5634	Cellular Component	nucleus	3.9984
1765	Gb4499.t3	46872	Molecular Function	metal ion binding	2.49759
1766	Gb7531.t1	71586	Biological Process	CAAX-box protein processing	9.73806
1767	Gb7531.t1	4222	Molecular Function	metalloendopeptidase activity	7.45823
1768	Gb7531.t1	5789	Cellular Component	endoplasmic reticulum membrane	7.14114
1769	Gb7531.t1	31204	Biological Process	post-translational protein targeting to membrane, translocation	7.07343
1770	Gb7531.t1	46872	Molecular Function	metal ion binding	2.50198
1771	Gb7531.t1	5773	Cellular Component	vacuole	4.55518
1772	Gb7531.t1	5829	Cellular Component	cytosol	3.6641
1773	Gb17355.t1	140382	Molecular Function	tryptamine 4-monooxygenase activity	25.4715
1774	Gb17355.t1	140380	Biological Process	psilocybin biosynthetic process	23.5009
1775	Gb17355.t1	16705	Molecular Function	oxidoreductase activity, acting on paired donors, with incorporation or reduction of molecular oxygen	6.79822
1776	Gb17355.t1	5506	Molecular Function	iron ion binding	6.35988
1777	Gb17355.t1	20037	Molecular Function	heme binding	5.41706
1778	Gb4225.t1	147	Biological Process	actin cortical patch assembly	7.51046
1779	Gb4225.t1	5886	Cellular Component	plasma membrane	2.66949
1780	Gb4225.t1	5634	Cellular Component	nucleus	1.60327
1781	Gb4225.t1	30833	Biological Process	regulation of actin filament polymerization	4.25174
1782	Gb3170.t1	17000	Biological Process	antibiotic biosynthetic process	9.88377
1783	Gb3170.t1	4185	Molecular Function	serine-type carboxypeptidase activity	9.25637
1784	Gb3170.t1	72330	Biological Process	monocarboxylic acid biosynthetic process	6.54645
1785	Gb3170.t1	6508	Biological Process	proteolysis	4.34439
1786	Gb10025.t1	3925	Molecular Function	G protein activity	12.7762
1787	Gb10025.t1	7265	Biological Process	Ras protein signal transduction	9.39283
1788	Gb10025.t1	30054	Cellular Component	cell junction	4.29668
1789	Gb10025.t1	19003	Molecular Function	GDP binding	11.1881
1790	Gb10025.t1	5829	Cellular Component	cytosol	3.95678
1791	Gb10025.t1	2000301	Biological Process	negative regulation of synaptic vesicle exocytosis	5.69791
1792	Gb10025.t1	5525	Molecular Function	GTP binding	5.96446
1793	Gb10025.t1	61028	Biological Process	establishment of endothelial barrier	5.13635
1794	Gb10025.t1	12505	Cellular Component	endomembrane system	2.71574
1795	Gb10025.t1	98588	Cellular Component	bounding membrane of organelle	2.70176
1796	Gb10025.t1	5886	Cellular Component	plasma membrane	2.67349
1797	Gb10025.t1	71320	Biological Process	cellular response to cAMP	4.78651
1798	Gb10025.t1	31410	Cellular Component	cytoplasmic vesicle	2.35523
1799	Gb10025.t1	44877	Molecular Function	protein-containing complex binding	2.72843
1800	Gb10025.t1	70062	Cellular Component	extracellular exosome	2.11191
1801	Gb10025.t1	48522	Biological Process	positive regulation of cellular process	4.20927
1802	Gb10025.t1	1932	Biological Process	regulation of protein phosphorylation	4.18351
1803	Gb10025.t1	5515	Molecular Function	protein binding	2.02522
1804	Gb10025.t1	12506	Cellular Component	vesicle membrane	1.96985
1805	Gb10025.t1	43408	Biological Process	regulation of MAPK cascade	4.09783
1806	Gb10025.t1	5811	Cellular Component	lipid droplet	1.54287
1807	Gb10025.t1	60589	Molecular Function	nucleoside-triphosphatase regulator activity	0.806823
1808	Gb10025.t1	43495	Molecular Function	protein-membrane adaptor activity	0.711667
1809	Gb10025.t1	45121	Cellular Component	membrane raft	1.29424
1810	Gb10025.t1	3713	Molecular Function	transcription coactivator activity	0.639414
1811	Gb10025.t1	97225	Cellular Component	sperm midpiece	1.25239
1812	Gb10025.t1	31401	Biological Process	positive regulation of protein modification process	3.95126
1813	Gb10025.t1	4708	Molecular Function	MAP kinase kinase activity	0.344869
1814	Gb10025.t1	32045	Cellular Component	guanyl-nucleotide exchange factor complex	1.06797
1815	Gb10025.t1	30250	Molecular Function	guanylate cyclase activator activity	0.333548
1816	Gb10025.t1	48471	Cellular Component	perinuclear region of cytoplasm	1.03393
1817	Gb10025.t1	287	Molecular Function	magnesium ion binding	0.32387
1818	Gb10025.t1	30496	Cellular Component	midbody	0.903161
1819	Gb10025.t1	43549	Biological Process	regulation of kinase activity	3.61631
1820	Gb10025.t1	43005	Cellular Component	neuron projection	0.772973
1821	Gb10025.t1	1901888	Biological Process	regulation of cell junction assembly	3.58793
1822	Gb10025.t1	30033	Biological Process	microvillus assembly	3.45389
1823	Gb10025.t1	1905360	Cellular Component	GTPase complex	0.619255
1824	Gb10025.t1	31252	Cellular Component	cell leading edge	0.434553
1825	Gb10025.t1	48584	Biological Process	positive regulation of response to stimulus	3.30171
1826	Gb10025.t1	5766	Cellular Component	primary lysosome	0.340697
1827	Gb10025.t1	140220	Cellular Component	pathogen-containing vacuole	0.331711
1828	Gb10025.t1	23056	Biological Process	positive regulation of signaling	3.21816
1829	Gb10025.t1	131	Cellular Component	incipient cellular bud site	0.32711
1830	Gb10025.t1	43209	Cellular Component	myelin sheath	0.288919
1831	Gb10025.t1	60187	Cellular Component	cell pole	0.287476
1832	Gb10025.t1	5935	Cellular Component	cellular bud neck	0.281985
1833	Gb10025.t1	5654	Cellular Component	nucleoplasm	0.253172
1834	Gb10025.t1	31984	Cellular Component	organelle subcompartment	0.233632
1835	Gb10025.t1	42127	Biological Process	regulation of cell population proliferation	2.93912
1836	Gb10025.t1	30334	Biological Process	regulation of cell migration	2.8744
1837	Gb10025.t1	31012	Cellular Component	extracellular matrix	0.195349
1838	Gb10025.t1	5938	Cellular Component	cell cortex	0.193847
1839	Gb10025.t1	32153	Cellular Component	cell division site	0.178918
1840	Gb10025.t1	2000146	Biological Process	negative regulation of cell motility	2.6723
1841	Gb10025.t1	45055	Biological Process	regulated exocytosis	2.6239
1842	Gb10025.t1	33623	Biological Process	regulation of integrin activation	2.41219
1843	Gb10025.t1	98696	Biological Process	regulation of neurotransmitter receptor localization to postsynaptic specialization membrane	2.36303
1844	Gb10025.t1	45955	Biological Process	negative regulation of calcium ion-dependent exocytosis	2.29102
1845	Gb10025.t1	99010	Biological Process	modification of postsynaptic structure	2.15102
1846	Gb10025.t1	51347	Biological Process	positive regulation of transferase activity	1.87251
1847	Gb10025.t1	70302	Biological Process	regulation of stress-activated protein kinase signaling cascade	1.86604
1848	Gb10025.t1	72659	Biological Process	protein localization to plasma membrane	1.78655
1849	Gb10025.t1	2000114	Biological Process	regulation of establishment of cell polarity	1.72297
1850	Gb10025.t1	43547	Biological Process	positive regulation of GTPase activity	1.68611
1851	Gb10025.t1	38180	Biological Process	nerve growth factor signaling pathway	1.49785
1852	Gb10025.t1	50793	Biological Process	regulation of developmental process	1.47996
1853	Gb10025.t1	71466	Biological Process	cellular response to xenobiotic stimulus	1.45673
1854	Gb10025.t1	32501	Biological Process	multicellular organismal process	1.40366
1855	Gb10025.t1	42832	Biological Process	defense response to protozoan	1.40138
1856	Gb10025.t1	51649	Biological Process	establishment of localization in cell	1.24408
1857	Gb10025.t1	51050	Biological Process	positive regulation of transport	1.23278
1858	Gb10025.t1	32649	Biological Process	regulation of type II interferon production	1.21416
1859	Gb10025.t1	2684	Biological Process	positive regulation of immune system process	1.18872
1860	Gb10025.t1	34109	Biological Process	homotypic cell-cell adhesion	1.18263
1861	Gb10025.t1	71375	Biological Process	cellular response to peptide hormone stimulus	1.14367
1862	Gb10025.t1	2768	Biological Process	immune response-regulating cell surface receptor signaling pathway	1.06994
1863	Gb10025.t1	99003	Biological Process	vesicle-mediated transport in synapse	1.05203
1864	Gb10025.t1	99643	Biological Process	signal release from synapse	1.03313
1865	Gb10025.t1	9891	Biological Process	positive regulation of biosynthetic process	1.01396
1866	Gb10025.t1	48513	Biological Process	animal organ development	0.951371
1867	Gb10025.t1	6836	Biological Process	neurotransmitter transport	0.936213
1868	Gb10025.t1	90402	Biological Process	oncogene-induced cell senescence	0.929014
1869	Gb10025.t1	97327	Biological Process	response to antineoplastic agent	0.903508
1870	Gb10025.t1	30036	Biological Process	actin cytoskeleton organization	0.898886
1871	Gb10025.t1	7599	Biological Process	hemostasis	0.893845
1872	Gb10025.t1	99072	Biological Process	regulation of postsynaptic membrane neurotransmitter receptor levels	0.890309
1873	Gb10025.t1	61448	Biological Process	connective tissue development	0.881472
1874	Gb10025.t1	42060	Biological Process	wound healing	0.870889
1875	Gb10025.t1	50764	Biological Process	regulation of phagocytosis	0.866042
1876	Gb10025.t1	48169	Biological Process	regulation of long-term neuronal synaptic plasticity	0.843736
1877	Gb10025.t1	42088	Biological Process	T-helper 1 type immune response	0.839774
1878	Gb10025.t1	7268	Biological Process	chemical synaptic transmission	0.82406
1879	Gb10025.t1	51240	Biological Process	positive regulation of multicellular organismal process	0.797081
1880	Gb10025.t1	48144	Biological Process	fibroblast proliferation	0.793169
1881	Gb10025.t1	32966	Biological Process	negative regulation of collagen biosynthetic process	0.789567
1882	Gb10025.t1	46578	Biological Process	regulation of Ras protein signal transduction	0.782834
1883	Gb10025.t1	1905449	Biological Process	regulation of Fc-gamma receptor signaling pathway involved in phagocytosis	0.780123
1884	Gb10025.t1	9743	Biological Process	response to carbohydrate	0.776142
1885	Gb10025.t1	71480	Biological Process	cellular response to gamma radiation	0.774548
1886	Gb10025.t1	97210	Biological Process	response to gonadotropin-releasing hormone	0.758984
1887	Gb10025.t1	50807	Biological Process	regulation of synapse organization	0.736256
1888	Gb10025.t1	90313	Biological Process	regulation of protein targeting to membrane	0.732986
1889	Gb10025.t1	2000628	Biological Process	regulation of miRNA metabolic process	0.731291
1890	Gb10025.t1	7169	Biological Process	transmembrane receptor protein tyrosine kinase signaling pathway	0.722179
1891	Gb10025.t1	51402	Biological Process	neuron apoptotic process	0.718666
1892	Gb10025.t1	32956	Biological Process	regulation of actin cytoskeleton organization	0.71531
1893	Gb10025.t1	2009	Biological Process	morphogenesis of an epithelium	0.693522
1894	Gb10025.t1	7163	Biological Process	establishment or maintenance of cell polarity	0.691925
1895	Gb10025.t1	61041	Biological Process	regulation of wound healing	0.684627
1896	Gb10025.t1	43524	Biological Process	negative regulation of neuron apoptotic process	0.682893
1897	Gb10025.t1	97193	Biological Process	intrinsic apoptotic signaling pathway	0.670397
1898	Gb10025.t1	32868	Biological Process	response to insulin	0.65597
1899	Gb10025.t1	46324	Biological Process	regulation of glucose import	0.621417
1900	Gb10025.t1	51726	Biological Process	regulation of cell cycle	0.599622
1901	Gb10025.t1	40017	Biological Process	positive regulation of locomotion	0.594518
1902	Gb10025.t1	165	Biological Process	MAPK cascade	0.58185
1903	Gb10025.t1	45445	Biological Process	myoblast differentiation	0.53832
1904	Gb10025.t1	281	Biological Process	mitotic cytokinesis	0.496037
1905	Gb10025.t1	3	Biological Process	reproduction	0.448854
1906	Gb10025.t1	16477	Biological Process	cell migration	0.435568
1907	Gb10025.t1	30097	Biological Process	hemopoiesis	0.435209
1908	Gb10025.t1	22407	Biological Process	regulation of cell-cell adhesion	0.423373
1909	Gb10025.t1	45184	Biological Process	establishment of protein localization	0.415208
1910	Gb10025.t1	6897	Biological Process	endocytosis	0.389512
1911	Gb10025.t1	48550	Biological Process	negative regulation of pinocytosis	0.375825
1912	Gb10025.t1	6355	Biological Process	regulation of DNA-templated transcription	0.370273
1913	Gb10025.t1	71321	Biological Process	cellular response to cGMP	0.370117
1914	Gb10025.t1	35900	Biological Process	response to isolation stress	0.362454
1915	Gb10025.t1	34333	Biological Process	adherens junction assembly	0.36051
1916	Gb10025.t1	1903939	Biological Process	regulation of TORC2 signaling	0.359961
1917	Gb10025.t1	10629	Biological Process	negative regulation of gene expression	0.350603
1918	Gb10025.t1	35331	Biological Process	negative regulation of hippo signaling	0.34702
1919	Gb10025.t1	34260	Biological Process	negative regulation of GTPase activity	0.343112
1920	Gb10025.t1	99120	Biological Process	socially cooperative development	0.333709
1921	Gb10025.t1	6275	Biological Process	regulation of DNA replication	0.333632
1922	Gb10025.t1	10863	Biological Process	positive regulation of phospholipase C activity	0.330478
1923	Gb10025.t1	1903664	Biological Process	regulation of asexual reproduction	0.313596
1924	Gb10025.t1	8589	Biological Process	regulation of smoothened signaling pathway	0.303669
1925	Gb10025.t1	7164	Biological Process	establishment of tissue polarity	0.299857
1926	Gb10025.t1	1900024	Biological Process	regulation of substrate adhesion-dependent cell spreading	0.29796
1927	Gb10025.t1	6972	Biological Process	hyperosmotic response	0.288716
1928	Gb10025.t1	98727	Biological Process	maintenance of cell number	0.288238
1929	Gb10025.t1	9913	Biological Process	epidermal cell differentiation	0.279759
1930	Gb10025.t1	6935	Biological Process	chemotaxis	0.274576
1931	Gb10025.t1	48863	Biological Process	stem cell differentiation	0.268562
1932	Gb10025.t1	31099	Biological Process	regeneration	0.264448
1933	Gb10025.t1	6997	Biological Process	nucleus organization	0.250876
1934	Gb10025.t1	45165	Biological Process	cell fate commitment	0.250535
1935	Gb10025.t1	1902850	Biological Process	microtubule cytoskeleton organization involved in mitosis	0.246092
1936	Gb10025.t1	32507	Biological Process	maintenance of protein location in cell	0.244734
1937	Gb10025.t1	48589	Biological Process	developmental growth	0.239228
1938	Gb10025.t1	9409	Biological Process	response to cold	0.238983
1939	Gb10025.t1	61794	Biological Process	conidium development	0.220624
1940	Gb10025.t1	32271	Biological Process	regulation of protein polymerization	0.210507
1941	Gb10025.t1	1902903	Biological Process	regulation of supramolecular fiber organization	0.206048
1942	Gb10025.t1	32535	Biological Process	regulation of cellular component size	0.205665
1943	Gb10025.t1	48646	Biological Process	anatomical structure formation involved in morphogenesis	0.192819
1944	Gb10025.t1	9847	Biological Process	spore germination	0.177938
1945	Gb10025.t1	43934	Biological Process	sporulation	0.160652
1946	Gb4682.t1	30544	Molecular Function	Hsp70 protein binding	12.3579
1947	Gb4682.t1	61077	Biological Process	chaperone-mediated protein folding	10.9867
1948	Gb4682.t1	5789	Cellular Component	endoplasmic reticulum membrane	7.1001
1949	Gb4682.t1	44183	Molecular Function	protein folding chaperone	8.19689
1950	Gb4682.t1	51082	Molecular Function	unfolded protein binding	8.0789
1951	Gb4682.t1	5634	Cellular Component	nucleus	3.98241
1952	Gb4499.t2	36088	Biological Process	D-serine catabolic process	19.9484
1953	Gb4499.t2	8721	Molecular Function	D-serine ammonia-lyase activity	14.7336
1954	Gb4499.t2	5829	Cellular Component	cytosol	6.77846
1955	Gb4499.t2	5634	Cellular Component	nucleus	3.99835
1956	Gb4499.t2	46872	Molecular Function	metal ion binding	2.49756
1957	Gb13034.t1	18344	Biological Process	protein geranylgeranylation	20.3827
1958	Gb13034.t1	4663	Molecular Function	Rab geranylgeranyltransferase activity	14.3039
1959	Gb13034.t1	5968	Cellular Component	Rab-protein geranylgeranyltransferase complex	13.4342
1960	Gb13034.t1	31267	Molecular Function	small GTPase binding	8.60045
1961	Gb13034.t1	140301	Biological Process	pollen-stigma interaction	3.19898
1962	Gb13034.t1	5829	Cellular Component	cytosol	1.91481
1963	Gb13034.t1	10214	Biological Process	seed coat development	2.46274
1964	Gb13034.t1	5634	Cellular Component	nucleus	0.538496
1965	Gb13034.t1	10315	Biological Process	auxin export across the plasma membrane	2.41537
1966	Gb13034.t1	5886	Cellular Component	plasma membrane	0.393856
1967	Gb13034.t1	8270	Molecular Function	zinc ion binding	4.37933
1968	Gb13034.t1	10183	Biological Process	pollen tube guidance	2.38146
1969	Gb13034.t1	19840	Molecular Function	isoprenoid binding	4.0916
1970	Gb13034.t1	9960	Biological Process	endosperm development	2.29861
1971	Gb13034.t1	9553	Biological Process	embryo sac development	2.19322
1972	Gb13034.t1	9555	Biological Process	pollen development	1.99566
1973	Gb13034.t1	9793	Biological Process	embryo development ending in seed dormancy	1.92828
1974	Gb13034.t1	48364	Biological Process	root development	1.78551
1975	Gb13034.t1	72659	Biological Process	protein localization to plasma membrane	1.73209
1976	Gb13034.t1	7601	Biological Process	visual perception	1.64595
1977	Gb13034.t1	6888	Biological Process	endoplasmic reticulum to Golgi vesicle-mediated transport	1.33685
1978	Gb12219.t1	102976	Molecular Function	versiconal reductase activity	4.59374
1979	Gb12219.t1	6081	Biological Process	cellular aldehyde metabolic process	1.29806
1980	Gb12219.t1	5829	Cellular Component	cytosol	1.02904
1981	Gb12219.t1	102974	Molecular Function	hydroxyversicolorone reductase activity	4.59374
1982	Gb12219.t1	6772	Biological Process	thiamine metabolic process	1.24922
1983	Gb12219.t1	102975	Molecular Function	versiconal hemiacetal acetate reductase activity	4.59374
1984	Gb12219.t1	47681	Molecular Function	aryl-alcohol dehydrogenase (NADP+) activity	3.06702
1985	Gb14530.t1	33743	Molecular Function	peptide-methionine (R)-S-oxide reductase activity	11.2852
1986	Gb14530.t1	30091	Biological Process	protein repair	10.1743
1987	Gb14530.t1	5829	Cellular Component	cytosol	1.00632
1988	Gb14530.t1	6979	Biological Process	response to oxidative stress	7.79513
1989	Gb14530.t1	8270	Molecular Function	zinc ion binding	4.33691
1990	Gb14530.t1	9570	Cellular Component	chloroplast stroma	0.180457
1991	Gb14530.t1	5783	Cellular Component	endoplasmic reticulum	0.100938
1992	Gb14530.t1	33745	Molecular Function	L-methionine-(R)-S-oxide reductase activity	0.368193
1993	Gb14530.t1	42221	Biological Process	response to chemical	0.256484
1994	Gb14530.t1	9631	Biological Process	cold acclimation	0.244642
1995	Gb14530.t1	5506	Molecular Function	iron ion binding	0.0547332
1996	Gb14530.t1	5634	Cellular Component	nucleus	0.060733
1997	Gb14530.t1	5739	Cellular Component	mitochondrion	0.0502427
1998	Gb14530.t1	33554	Biological Process	cellular response to stress	0.131594
[truncated: 46,120 more rows]

## Sheet: Table S5
Table S5. Gene annotation of Gb by KO platform
No	Transcript_id	KO_ID	Description	Family	Sub-Family
1	Gb4592.t1	K02912	large subunit ribosomal protein L32e (RP-L32e, RPL32)	Genetic Information Processing	Translation
2	Gb16147.t1	K06965	protein pelota (PELO, DOM34, pelA)	Genetic Information Processing	Translation
3	Gb2827.t1	K05610	ubiquitin carboxyl-terminal hydrolase L5 (UCHL5, UCH37)	Brite Hierarchies	Protein families: metabolism
4	Gb12969.t1	K03023	DNA-directed RNA polymerase III subunit RPC3 (RPC3, POLR3C)	Genetic Information Processing	Transcription
5	Gb13633.t1	K19572	adenosine deaminase CECR1 (CECR1, ADA2)	Metabolism	Nucleotide metabolism
6	Gb8248.t1	K00851	gluconokinase (E2.7.1.12, gntK, idnK)	Metabolism	Carbohydrate metabolism
7	Gb14051.t1	K03015	DNA-directed RNA polymerase II subunit RPB7 (RPB7, POLR2G)	Genetic Information Processing	Transcription
8	Gb6608.t1	K01183	chitinase (E3.2.1.14)	Metabolism	Carbohydrate metabolism
9	Gb6331.t3	K09506	DnaJ homolog subfamily A member 5 (DNAJA5)	Brite Hierarchies	Protein families: genetic information processing
10	Gb6331.t3	K16275	E3 ubiquitin-protein ligase BAH (BAH, NLA)	Brite Hierarchies	Protein families: genetic information processing
11	Gb6331.t2	K09506	DnaJ homolog subfamily A member 5 (DNAJA5)	Brite Hierarchies	Protein families: genetic information processing
12	Gb6331.t2	K16275	E3 ubiquitin-protein ligase BAH (BAH, NLA)	Brite Hierarchies	Protein families: genetic information processing
13	Gb6331.t1	K09506	DnaJ homolog subfamily A member 5 (DNAJA5)	Brite Hierarchies	Protein families: genetic information processing
14	Gb6331.t1	K16275	E3 ubiquitin-protein ligase BAH (BAH, NLA)	Brite Hierarchies	Protein families: genetic information processing
15	Gb8671.t1	K14403	cleavage and polyadenylation specificity factor subunit 3 (CPSF3, YSH1)	Genetic Information Processing	Translation
16	Gb15708.t1	K03253	translation initiation factor 3 subunit B (EIF3B)	Brite Hierarchies	Protein families: genetic information processing
17	Gb12926.t1	K12825	splicing factor 3A subunit 1 (SF3A1, SAP114)	Genetic Information Processing	Transcription
18	Gb92.t1	K19791	iron transport multicopper oxidase (FET3_5)	Brite Hierarchies	Protein families: signaling and cellular processes
19	Gb554.t1	K00799	glutathione S-transferase (GST, gst)	Metabolism	Metabolism of other amino acids
20	Gb2486.t1	K10865	double-strand break repair protein MRE11 (MRE11)	Genetic Information Processing	Replication and repair
21	Gb519.t1	K00671	glycylpeptide N-tetradecanoyltransferase (NMT)	Not Included in Pathway or Brite	Unclassified: metabolism
22	Gb13644.t2	K13278	60kDa lysophospholipase (ASPG)	Not Included in Pathway or Brite	Unclassified: metabolism
23	Gb13644.t1	K13278	60kDa lysophospholipase (ASPG)	Not Included in Pathway or Brite	Unclassified: metabolism
24	Gb11645.t1	K11436	type I protein arginine methyltransferase (PRMT3)	Brite Hierarchies	Protein families: genetic information processing
25	Gb4414.t1	K17919	sorting nexin-4 (SNX4)	Cellular Processes	Transport and catabolism
26	Gb1063.t1	K07497	putative transposase (K07497)	Not Included in Pathway or Brite	Unclassified: genetic information processing
27	Gb11925.t1	K00698	chitin synthase (CHS1)	Metabolism	Carbohydrate metabolism
28	Gb4108.t1	K03671	thioredoxin 1 (trxA)	Organismal Systems	Immune system
29	Gb6202.t1	K06067	histone deacetylase 1/2 (HDAC1_2)	Environmental Information Processing	Signal transduction
30	Gb6202.t1	K11405	histone deacetylase 8 (HDAC8)	Organismal Systems	Immune system
31	Gb4373.t1	K03424	TatD DNase family protein (tatD)	Not Included in Pathway or Brite	Unclassified: metabolism
32	Gb1332.t1	K03108	signal recognition particle subunit SRP72 (SRP72)	Genetic Information Processing	Folding, sorting and degradation
33	Gb9038.t1	K06004	aspergillopepsin I (E3.4.23.18)	Brite Hierarchies	Protein families: metabolism
34	Gb9038.t1	K01379	cathepsin D (CTSD)	Environmental Information Processing	Signal transduction
35	Gb9164.t1	K01230	mannosyl-oligosaccharide alpha-1,2-mannosidase (MAN1)	Metabolism	Glycan biosynthesis and metabolism
36	Gb9164.t2	K01230	mannosyl-oligosaccharide alpha-1,2-mannosidase (MAN1)	Metabolism	Glycan biosynthesis and metabolism
37	Gb4260.t1	K19347	SUN domain-containing protein 1/2 (SUN1_2)	Brite Hierarchies	Protein families: genetic information processing
38	Gb10883.t1	K18065	Cdc25 family phosphatase (CDC25)	Brite Hierarchies	Protein families: metabolism
39	Gb2021.t1	K01054	acylglycerol lipase (MGLL)	Metabolism	Lipid metabolism
40	Gb15262.t1	K14758	casein kinase I homolog HRR25 (HRR25)	Genetic Information Processing	Translation
41	Gb17567.t1	K10575	ubiquitin-conjugating enzyme E2 G1 (UBE2G1, UBC7)	Genetic Information Processing	Folding, sorting and degradation
42	Gb17567.t1	K04555	ubiquitin-conjugating enzyme E2 G2 (UBE2G2, UBC7)	Genetic Information Processing	Folding, sorting and degradation
43	Gb854.t1	K13126	polyadenylate-binding protein (PABPC)	Genetic Information Processing	Translation
44	Gb16185.t1	K00434	L-ascorbate peroxidase (E1.11.1.11)	Metabolism	Carbohydrate metabolism
45	Gb15989.t1	K12879	THO complex subunit 2 (THOC2)	Genetic Information Processing	Transcription
46	Gb9729.t1	K19782	exoribonuclease II, mitochondrial (DSS1, MSU1)	Brite Hierarchies	Protein families: genetic information processing
47	Gb13432.t1	K00253	isovaleryl-CoA dehydrogenase (IVD, ivd)	Metabolism	Amino acid metabolism
48	Gb15916.t1	K12827	splicing factor 3A subunit 3 (SF3A3, SAP61, PRP9)	Genetic Information Processing	Transcription
49	Gb6498.t1	K11756	chromatin structure-remodeling complex subunit RSC1/2 (RSC1_2)	Brite Hierarchies	Protein families: genetic information processing
50	Gb13025.t1	K01897	long-chain acyl-CoA synthetase (ACSL, fadD)	Metabolism	Lipid metabolism
51	Gb9142.t1	K18599	nuclear migration protein JNM1 (JNM1)	Brite Hierarchies	Protein families: signaling and cellular processes
52	Gb18457.t1	K17278	membrane-associated progesterone receptor component (PGRMC1_2)	Environmental Information Processing	Signaling molecules and interaction
53	Gb6200.t1	K07277	outer membrane protein insertion porin family (SAM50, TOB55, bamA)	Brite Hierarchies	Protein families: genetic information processing
54	Gb6200.t2	K07277	outer membrane protein insertion porin family (SAM50, TOB55, bamA)	Brite Hierarchies	Protein families: genetic information processing
55	Gb7131.t1	K00526	ribonucleoside-diphosphate reductase beta chain (E1.17.4.1B, nrdB, nrdF)	Metabolism	Nucleotide metabolism
56	Gb8516.t1	K03235	elongation factor 3 (EF3, TEF3)	Brite Hierarchies	Protein families: genetic information processing
57	Gb10008.t1	K09506	DnaJ homolog subfamily A member 5 (DNAJA5)	Brite Hierarchies	Protein families: genetic information processing
58	Gb8363.t1	K02914	large subunit ribosomal protein L34 (RP-L34, MRPL34, rpmH)	Genetic Information Processing	Translation
59	Gb3076.t1	K10997	replication fork protection complex subunit Tof1/Swi1 (TOF1, SWI1)	Brite Hierarchies	Protein families: genetic information processing
60	Gb6369.t1	K00236	succinate dehydrogenase (ubiquinone) cytochrome b560 subunit (SDHC, SDH3)	Metabolism	Carbohydrate metabolism
61	Gb14763.t1	K02917	large subunit ribosomal protein L35Ae (RP-L35Ae, RPL35A)	Genetic Information Processing	Translation
62	Gb6011.t1	K18723	nucleoporin GLE1 (GLE1)	Genetic Information Processing	Translation
63	Gb16243.t1	K18097	glycerol 2-dehydrogenase (NADP+) (GCY1)	Metabolism	Lipid metabolism
64	Gb16243.t1	K00002	alcohol dehydrogenase (NADP+) (AKR1A1, adh)	Metabolism	Carbohydrate metabolism
65	Gb15946.t1	K00521	ferric-chelate reductase (E1.16.1.7)	Not Included in Pathway or Brite	Unclassified: metabolism
66	Gb17740.t1	K06125	4-hydroxybenzoate polyprenyltransferase (COQ2)	Metabolism	Metabolism of cofactors and vitamins
67	Gb17740.t1	K03179	4-hydroxybenzoate polyprenyltransferase (ubiA)	Metabolism	Metabolism of cofactors and vitamins
68	Gb17740.t1	K04040	chlorophyll/bacteriochlorophyll a synthase (chlG, bchG)	Metabolism	Metabolism of cofactors and vitamins
69	Gb16032.t1	K01907	acetoacetyl-CoA synthetase (AACS, acsA)	Metabolism	Carbohydrate metabolism
70	Gb16032.t2	K01907	acetoacetyl-CoA synthetase (AACS, acsA)	Metabolism	Carbohydrate metabolism
71	Gb12505.t1	K03235	elongation factor 3 (EF3, TEF3)	Brite Hierarchies	Protein families: genetic information processing
72	Gb1683.t1	K00074	3-hydroxybutyryl-CoA dehydrogenase (paaH, hbd, fadB, mmgB)	Metabolism	Carbohydrate metabolism
73	Gb761.t1	K11808	phosphoribosylaminoimidazole carboxylase (ADE2)	Metabolism	Nucleotide metabolism
74	Gb11213.t1	K15402	fatty acid omega-hydroxylase (CYP86B1)	Metabolism	Lipid metabolism
75	Gb11213.t1	K00493	unspecific monooxygenase (E1.14.14.1)	Not Included in Pathway or Brite	Unclassified: metabolism
76	Gb13935.t1	K11380	NuA3 HAT complex component NTO1 (NTO1)	Brite Hierarchies	Protein families: genetic information processing
77	Gb5577.t1	K18467	vacuolar protein sorting-associated protein 29 (VPS29)	Cellular Processes	Transport and catabolism
78	Gb16406.t1	K11098	small nuclear ribonucleoprotein F (SNRPF, SMF)	Genetic Information Processing	Transcription
79	Gb13360.t1	K02179	cell cycle arrest protein BUB2 (BUB2)	Cellular Processes	Cell growth and death
80	Gb15786.t1	K01288	carboxypeptidase D (KEX1)	Brite Hierarchies	Protein families: metabolism
81	Gb9364.t1	K18655	ATP-dependent RNA helicase DDX19/DBP5 (DDX19, DBP5)	Genetic Information Processing	Translation
82	Gb2998.t1	K02901	large subunit ribosomal protein L27e (RP-L27e, RPL27)	Genetic Information Processing	Translation
83	Gb14292.t1	K07151	dolichyl-diphosphooligosaccharide---protein glycosyltransferase (STT3)	Metabolism	Glycan biosynthesis and metabolism
84	Gb17290.t2	K00416	ubiquinol-cytochrome c reductase subunit 6 (QCR6, UQCRH)	Metabolism	Energy metabolism
85	Gb9809.t1	K00641	homoserine O-acetyltransferase (metX)	Metabolism	Energy metabolism
86	Gb12389.t1	K11415	NAD-dependent deacetylase sirtuin 5 (SIRT5, SIR2L5)	Metabolism	Metabolism of cofactors and vitamins
87	Gb4686.t1	K00101	L-lactate dehydrogenase (cytochrome) (lldD)	Metabolism	Carbohydrate metabolism
88	Gb15824.t1	K00390	phosphoadenosine phosphosulfate reductase (cysH)	Metabolism	Energy metabolism
89	Gb14484.t1	K04464	mitogen-activated protein kinase 7 (MAPK7)	Environmental Information Processing	Signal transduction
90	Gb10895.t1	K09272	structure-specific recognition protein 1 (SSRP1)	Brite Hierarchies	Protein families: genetic information processing
91	Gb5654.t1	K18422	helicase MOV-10 (MOV10)	Brite Hierarchies	Protein families: genetic information processing
92	Gb8373.t1	K11419	histone-lysine N-methyltransferase SUV39H (SUV39H, CLR4)	Metabolism	Amino acid metabolism
93	Gb15938.t2	K18719	nucleoporin NUP82 (NUP82)	Brite Hierarchies	Protein families: genetic information processing
94	Gb15938.t1	K18719	nucleoporin NUP82 (NUP82)	Brite Hierarchies	Protein families: genetic information processing
95	Gb5353.t1	K11279	nucleosome assembly protein 1-like 1 (NAP1L1, NRP)	Brite Hierarchies	Protein families: genetic information processing
96	Gb14149.t1	K15292	syntaxin-binding protein 1 (STXBP1, MUNC18-1)	Organismal Systems	Nervous system
97	Gb5937.t1	K03305	proton-dependent oligopeptide transporter, POT family (TC.POT)	Not Included in Pathway or Brite	Unclassified: signaling and cellular processes
98	Gb14513.t1	K01293	Gly-Xaa carboxypeptidase (E3.4.17.4)	Brite Hierarchies	Protein families: metabolism
99	Gb14513.t1	K13049	carboxypeptidase PM20D1 (PM20D1)	Brite Hierarchies	Protein families: metabolism
100	Gb9773.t2	K00902	dolichol kinase (E2.7.1.108)	Metabolism	Glycan biosynthesis and metabolism
101	Gb9773.t1	K00902	dolichol kinase (E2.7.1.108)	Metabolism	Glycan biosynthesis and metabolism
102	Gb16042.t1	K08838	serine/threonine-protein kinase 24/25/MST4 (STK24_25_MST4)	Brite Hierarchies	Protein families: metabolism
103	Gb15991.t1	K11272	mediator of replication checkpoint protein 1 (MRC1)	Cellular Processes	Cell growth and death
104	Gb13937.t1	K15116	solute carrier family 25, member 33/36 (SLC25A33_36, RIM2)	Brite Hierarchies	Protein families: signaling and cellular processes
105	Gb16722.t1	K02208	cyclin-dependent kinase 8/11 (CDK8_11)	Brite Hierarchies	Protein families: metabolism
106	Gb449.t1	K16055	trehalose 6-phosphate synthase/phosphatase (TPS)	Metabolism	Carbohydrate metabolism
107	Gb2166.t1	K18203	[phosphatase 2A protein]-leucine-carboxy methyltransferase (LCMT1)	Brite Hierarchies	Protein families: metabolism
108	Gb2166.t2	K18203	[phosphatase 2A protein]-leucine-carboxy methyltransferase (LCMT1)	Brite Hierarchies	Protein families: metabolism
109	Gb14530.t1	K07305	peptide-methionine (R)-S-oxide reductase (msrB)	Not Included in Pathway or Brite	Unclassified: metabolism
110	Gb11513.t1	K17782	mitochondrial intermembrane space import and assembly protein 40 (MIA40, CHCHD4)	Brite Hierarchies	Protein families: genetic information processing
111	Gb5045.t2	K17943	pumilio RNA-binding family (PUM)	Human Diseases	Neurodegenerative disease
112	Gb7858.t2	K09567	peptidyl-prolyl isomerase H (cyclophilin H) (PPIH, CYPH)	Genetic Information Processing	Transcription
113	Gb4194.t1	K12176	COP9 signalosome complex subunit 2 (COPS2, CSN2, TRIP15)	Brite Hierarchies	Protein families: genetic information processing
114	Gb13238.t1	K11838	ubiquitin carboxyl-terminal hydrolase 7 (USP7, UBP15)	Environmental Information Processing	Signal transduction
115	Gb16104.t1	K00030	isocitrate dehydrogenase (NAD+) (IDH3)	Metabolism	Carbohydrate metabolism
116	Gb4819.t1	K06699	proteasome activator subunit 4 (PSME4)	Genetic Information Processing	Folding, sorting and degradation
117	Gb13844.t1	K00077	2-dehydropantoate 2-reductase (panE, apbA)	Metabolism	Metabolism of cofactors and vitamins
118	Gb13844.t2	K00077	2-dehydropantoate 2-reductase (panE, apbA)	Metabolism	Metabolism of cofactors and vitamins
119	Gb4504.t1	K18980	2-methylene-furan-3-one reductase (EO, FaQR)	Not Included in Pathway or Brite	Unclassified: metabolism
120	Gb958.t1	K08497	protein transport protein SEC20 (SEC20)	Genetic Information Processing	Folding, sorting and degradation
121	Gb10790.t1	K00480	salicylate hydroxylase (E1.14.13.1)	Metabolism	Xenobiotics biodegradation and metabolism
122	Gb4605.t1	K08502	regulator of vacuolar morphogenesis (VAM7)	Genetic Information Processing	Folding, sorting and degradation
123	Gb4358.t1	K01070	S-formylglutathione hydrolase (frmB, ESD, fghA)	Metabolism	Energy metabolism
124	Gb4769.t1	K14686	solute carrier family 31 (copper transporter), member 1 (SLC31A1, CTR1)	Organismal Systems	Digestive system
125	Gb4769.t2	K14686	solute carrier family 31 (copper transporter), member 1 (SLC31A1, CTR1)	Organismal Systems	Digestive system
126	Gb3976.t1	K12771	sporulation-specific protein 1 (SPS1)	Cellular Processes	Cell growth and death
127	Gb3976.t1	K08838	serine/threonine-protein kinase 24/25/MST4 (STK24_25_MST4)	Brite Hierarchies	Protein families: metabolism
128	Gb10450.t1	K06287	septum formation protein (maf)	Metabolism	Nucleotide metabolism
129	Gb4079.t1	K19791	iron transport multicopper oxidase (FET3_5)	Brite Hierarchies	Protein families: signaling and cellular processes
130	Gb910.t1	K05236	coatomer subunit alpha (COPA, RET1)	Brite Hierarchies	Protein families: genetic information processing
131	Gb910.t2	K05236	coatomer subunit alpha (COPA, RET1)	Brite Hierarchies	Protein families: genetic information processing
132	Gb9054.t1	K01560	2-haloacid dehalogenase (E3.8.1.2)	Metabolism	Xenobiotics biodegradation and metabolism
133	Gb4925.t1	K03320	ammonium transporter, Amt family (amt, AMT, MEP)	Brite Hierarchies	Protein families: signaling and cellular processes
134	Gb12911.t1	K18172	COX assembly mitochondrial protein 2 (CMC2)	Brite Hierarchies	Protein families: genetic information processing
135	Gb14679.t1	K04354	serine/threonine-protein phosphatase 2A regulatory subunit B (PPP2R2)	Genetic Information Processing	Translation
136	Gb2164.t2	K10427	dynactin 5 (DCTN5)	Organismal Systems	Excretory system
137	Gb2164.t1	K10427	dynactin 5 (DCTN5)	Organismal Systems	Excretory system
138	Gb9048.t1	K01181	endo-1,4-beta-xylanase (E3.2.1.8, xynA)	Not Included in Pathway or Brite	Unclassified: metabolism
139	Gb6162.t1	K01810	glucose-6-phosphate isomerase (GPI, pgi)	Metabolism	Carbohydrate metabolism
140	Gb15032.t1	K00799	glutathione S-transferase (GST, gst)	Metabolism	Metabolism of other amino acids
141	Gb8063.t1	K10751	chromatin assembly factor 1 subunit B (CHAF1B)	Brite Hierarchies	Protein families: genetic information processing
142	Gb12616.t1	K03120	transcription initiation factor TFIID TATA-box-binding protein (TBP, tbp)	Genetic Information Processing	Transcription
143	Gb6202.t2	K06067	histone deacetylase 1/2 (HDAC1_2)	Environmental Information Processing	Signal transduction
144	Gb6202.t2	K11405	histone deacetylase 8 (HDAC8)	Organismal Systems	Immune system
145	Gb18006.t1	K01191	alpha-mannosidase (MAN2C1)	Metabolism	Glycan biosynthesis and metabolism
146	Gb8697.t1	K11236	cell division control protein 24 (CDC24)	Environmental Information Processing	Signal transduction
147	Gb9449.t1	K07497	putative transposase (K07497)	Not Included in Pathway or Brite	Unclassified: genetic information processing
148	Gb15737.t1	K09250	cellular nucleic acid-binding protein (CNBP)	Brite Hierarchies	Protein families: genetic information processing
149	Gb7388.t1	K14397	cleavage and polyadenylation specificity factor subunit 5 (NUDT21, CPSF5, CFIM25)	Genetic Information Processing	Translation
150	Gb14615.t1	K15177	RNA polymerase-associated protein LEO1 (LEO1)	Brite Hierarchies	Protein families: genetic information processing
151	Gb11479.t1	K13704	abhydrolase domain-containing protein 12 (ABHD12)	Brite Hierarchies	Protein families: metabolism
152	Gb16065.t1	K08874	transformation/transcription domain-associated protein (TRRAP)	Human Diseases	Infectious disease: viral
153	Gb2479.t4	K01785	aldose 1-epimerase (galM, GALM)	Metabolism	Carbohydrate metabolism
154	Gb2479.t5	K01785	aldose 1-epimerase (galM, GALM)	Metabolism	Carbohydrate metabolism
155	Gb2479.t2	K01785	aldose 1-epimerase (galM, GALM)	Metabolism	Carbohydrate metabolism
156	Gb2479.t3	K01785	aldose 1-epimerase (galM, GALM)	Metabolism	Carbohydrate metabolism
157	Gb5242.t1	K01749	hydroxymethylbilane synthase (hemC, HMBS)	Metabolism	Metabolism of cofactors and vitamins
158	Gb8612.t1	K13501	anthranilate synthase / indole-3-glycerol phosphate synthase / phosphoribosylanthranilate isomerase (TRP1)	Metabolism	Amino acid metabolism
159	Gb8612.t1	K01656	anthranilate synthase / indole-3-glycerol phosphate synthase (TRP3)	Metabolism	Amino acid metabolism
160	Gb13685.t1	K03037	26S proteasome regulatory subunit N7 (PSMD6, RPN7)	Genetic Information Processing	Folding, sorting and degradation
161	Gb14617.t1	K06676	condensin complex subunit 2 (BRRN1, BRN1, CAPH)	Cellular Processes	Cell growth and death
162	Gb13587.t1	K14820	ribosome biogenesis protein BRX1 (BRX1, BRIX1)	Brite Hierarchies	Protein families: genetic information processing
163	Gb15731.t1	K11446	histone demethylase JARID1 (KDM5, JARID1)	Brite Hierarchies	Protein families: metabolism
164	Gb8002.t2	K01952	phosphoribosylformylglycinamidine synthase (purL, PFAS)	Metabolism	Nucleotide metabolism
165	Gb2333.t1	K01279	tripeptidyl-peptidase I (TPP1, CLN2)	Cellular Processes	Transport and catabolism
166	Gb8002.t1	K01952	phosphoribosylformylglycinamidine synthase (purL, PFAS)	Metabolism	Nucleotide metabolism
167	Gb8002.t4	K01952	phosphoribosylformylglycinamidine synthase (purL, PFAS)	Metabolism	Nucleotide metabolism
168	Gb4435.t1	K10755	replication factor C subunit 2/4 (RFC2_4)	Genetic Information Processing	Replication and repair
169	Gb16417.t1	K02884	large subunit ribosomal protein L19 (RP-L19, MRPL19, rplS)	Genetic Information Processing	Translation
170	Gb12663.t1	K17065	dynamin 1-like protein (DNM1L)	Environmental Information Processing	Signal transduction
171	Gb10464.t1	K14430	phosphate transporter (PHO87_91)	Brite Hierarchies	Protein families: signaling and cellular processes
172	Gb863.t1	K14805	ATP-dependent RNA helicase DDX24/MAK5 (DDX24, MAK5)	Brite Hierarchies	Protein families: genetic information processing
173	Gb15663.t2	K17491	protein phosphatase 4 regulatory subunit 3 (SMEK, PPP4R3)	Organismal Systems	Endocrine system
174	Gb15663.t1	K17491	protein phosphatase 4 regulatory subunit 3 (SMEK, PPP4R3)	Organismal Systems	Endocrine system
175	Gb9869.t1	K06659	G2/mitotic-specific cyclin 3/4 (CLB3_4)	Cellular Processes	Cell growth and death
176	Gb13868.t1	K03695	ATP-dependent Clp protease ATP-binding subunit ClpB (clpB)	Organismal Systems	Aging
177	Gb13868.t1	K01509	adenosinetriphosphatase (ENTPD2)	Metabolism	Nucleotide metabolism
178	Gb2658.t1	K01213	galacturan 1,4-alpha-galacturonidase (E3.2.1.67)	Metabolism	Carbohydrate metabolism
179	Gb2658.t1	K01184	polygalacturonase (E3.2.1.15)	Metabolism	Carbohydrate metabolism
180	Gb9692.t1	K13953	alcohol dehydrogenase, propanol-preferring (adhP)	Metabolism	Carbohydrate metabolism
181	Gb9692.t1	K13979	uncharacterized zinc-type alcohol dehydrogenase-like protein (yahK)	Metabolism	Carbohydrate metabolism
182	Gb9692.t1	K00002	alcohol dehydrogenase (NADP+) (AKR1A1, adh)	Metabolism	Carbohydrate metabolism
183	Gb17330.t1	K11090	lupus La protein (LA, SSB)	Human Diseases	Immune disease
184	Gb2028.t1	K10380	ankyrin (ANK)	Organismal Systems	Immune system
185	Gb2028.t1	K15503	serine/threonine-protein phosphatase 6 regulatory ankyrin repeat subunit B (ANKRD44)	Brite Hierarchies	Protein families: metabolism
186	Gb2028.t2	K10380	ankyrin (ANK)	Organismal Systems	Immune system
187	Gb2028.t2	K15503	serine/threonine-protein phosphatase 6 regulatory ankyrin repeat subunit B (ANKRD44)	Brite Hierarchies	Protein families: metabolism
188	Gb8429.t1	K03141	transcription initiation factor TFIIH subunit 1 (TFIIH1, GTF2H1, TFB1)	Genetic Information Processing	Transcription
189	Gb10617.t1	K01764	cytochrome c heme-lyase (HCCS)	Metabolism	Metabolism of cofactors and vitamins
190	Gb12856.t1	K08146	MFS transporter, SP family, solute carrier family 2 (facilitated glucose transporter), member 9 (SLC2A9, GLUT9)	Brite Hierarchies	Protein families: signaling and cellular processes
191	Gb4719.t1	K17890	autophagy-related protein 16-1 (ATG16L1)	Cellular Processes	Transport and catabolism
192	Gb4026.t1	K00972	UDP-N-acetylglucosamine/UDP-N-acetylgalactosamine diphosphorylase (UAP1)	Metabolism	Carbohydrate metabolism
193	Gb15870.t1	K12492	ADP-ribosylation factor GTPase-activating protein 1 (ARFGAP1)	Cellular Processes	Transport and catabolism
194	Gb11491.t1	K02992	small subunit ribosomal protein S7 (RP-S7, MRPS7, rpsG)	Genetic Information Processing	Translation
195	Gb18096.t1	K01649	2-isopropylmalate synthase (leuA, IMS)	Metabolism	Carbohydrate metabolism
196	Gb11898.t3	K00228	coproporphyrinogen III oxidase (CPOX, hemF)	Metabolism	Metabolism of cofactors and vitamins
197	Gb8942.t1	K14851	ribosomal RNA-processing protein 17 (RRP17, NOL12)	Brite Hierarchies	Protein families: genetic information processing
198	Gb12060.t1	K03942	NADH dehydrogenase (ubiquinone) flavoprotein 1 (NDUFV1)	Metabolism	Energy metabolism
199	Gb8533.t1	K01372	bleomycin hydrolase (BLMH, pepC)	Brite Hierarchies	Protein families: metabolism
200	Gb8474.t1	K12842	U2-associated protein SR140 (SR140)	Genetic Information Processing	Transcription
201	Gb7589.t1	K10807	ribonucleoside-diphosphate reductase subunit M1 (RRM1)	Metabolism	Nucleotide metabolism
202	Gb7110.t1	K00526	ribonucleoside-diphosphate reductase beta chain (E1.17.4.1B, nrdB, nrdF)	Metabolism	Nucleotide metabolism
203	Gb3630.t1	K09182	GATA-binding protein 1 (GATA1)	Brite Hierarchies	Protein families: genetic information processing
204	Gb7085.t1	K08851	TP53 regulating kinase and related kinases (TP53RK, PRPK, BUD32)	Brite Hierarchies	Protein families: metabolism
205	Gb3589.t1	K08337	ubiquitin-like modifier-activating enzyme ATG7 (ATG7)	Cellular Processes	Transport and catabolism
206	Gb15549.t1	K14324	histone deacetylase complex subunit SAP18 (SAP18)	Genetic Information Processing	Translation
207	Gb9630.t1	K03457	nucleobase:cation symporter-1, NCS1 family (TC.NCS1)	Not Included in Pathway or Brite	Unclassified: signaling and cellular processes
208	Gb15599.t1	K01626	3-deoxy-7-phosphoheptulonate synthase (E2.5.1.54, aroF, aroG, aroH)	Metabolism	Amino acid metabolism
209	Gb5914.t1	K01209	alpha-N-arabinofuranosidase (abfA)	Metabolism	Carbohydrate metabolism
210	Gb8747.t1	K06654	phosphate system cyclin PHO80 (PHO80)	Cellular Processes	Cell growth and death
211	Gb13217.t1	K12587	exosome complex component MTR3 (MTR3, EXOSC6)	Genetic Information Processing	Folding, sorting and degradation
212	Gb13458.t1	K07300	Ca2+:H+ antiporter (chaA, CAX)	Brite Hierarchies	Protein families: signaling and cellular processes
213	Gb13458.t1	K11699	RNA-dependent RNA polymerase (RDR, RDRP)	Brite Hierarchies	Protein families: genetic information processing
214	Gb7162.t1	K07300	Ca2+:H+ antiporter (chaA, CAX)	Brite Hierarchies	Protein families: signaling and cellular processes
215	Gb7162.t1	K12619	5'-3' exoribonuclease 2 (XRN2, RAT1)	Genetic Information Processing	Translation
216	Gb11794.t1	K13993	HSP20 family protein (HSP20)	Genetic Information Processing	Folding, sorting and degradation
217	Gb7298.t1	K02355	elongation factor G (fusA, GFM, EFG)	Brite Hierarchies	Protein families: genetic information processing
218	Gb16570.t1	K14538	nuclear GTP-binding protein (NUG1, GNL3)	Genetic Information Processing	Translation
219	Gb7284.t1	K14157	alpha-aminoadipic semialdehyde synthase (AASS)	Metabolism	Amino acid metabolism
220	Gb606.t1	K06174	ATP-binding cassette, sub-family E, member 1 (ABCE1, Rli1)	Brite Hierarchies	Protein families: genetic information processing
221	Gb2529.t1	K05994	bacterial leucyl aminopeptidase (E3.4.11.10)	Brite Hierarchies	Protein families: metabolism
222	Gb13427.t1	K17618	ubiquitin-like domain-containing CTD phosphatase 1 (UBLCP1)	Brite Hierarchies	Protein families: metabolism
223	Gb3141.t1	K02902	large subunit ribosomal protein L28 (RP-L28, MRPL28, rpmB)	Genetic Information Processing	Translation
224	Gb14551.t1	K08793	serine/threonine kinase 32 (STK32, YANK)	Brite Hierarchies	Protein families: metabolism
225	Gb13181.t1	K02971	small subunit ribosomal protein S21e (RP-S21e, RPS21)	Genetic Information Processing	Translation
226	Gb8166.t1	K15430	tRNA (guanine10-N2)-methyltransferase (TRM11, TRMT11)	Brite Hierarchies	Protein families: genetic information processing
227	Gb5119.t1	K02885	large subunit ribosomal protein L19e (RP-L19e, RPL19)	Genetic Information Processing	Translation
228	Gb248.t2	K14855	ribosome assembly protein 4 (RSA4, NLE1)	Brite Hierarchies	Protein families: genetic information processing
229	Gb545.t1	K11251	histone H2A (H2A)	Cellular Processes	Cell growth and death
230	Gb18318.t2	K09257	NF-kappa-B inhibitor-like protein 2 (NFKBIL2)	Brite Hierarchies	Protein families: genetic information processing
231	Gb4469.t1	K00549	5-methyltetrahydropteroyltriglutamate--homocysteine methyltransferase (metE)	Metabolism	Amino acid metabolism
232	Gb4045.t1	K17267	coatomer subunit gamma (COPG)	Brite Hierarchies	Protein families: genetic information processing
233	Gb18318.t1	K09257	NF-kappa-B inhibitor-like protein 2 (NFKBIL2)	Brite Hierarchies	Protein families: genetic information processing
234	Gb16074.t1	K15134	mediator of RNA polymerase II transcription subunit 17, fungi type (SRB4, MED17)	#N/A	#N/A
235	Gb16393.t1	K10992	Swi5-dependent recombination DNA repair protein 1 (SFR1)	Brite Hierarchies	Protein families: genetic information processing
236	Gb16110.t1	K14684	solute carrier family 25 (mitochondrial phosphate transporter), member 23/24/25/41 (SLC25A23S)	Brite Hierarchies	Protein families: signaling and cellular processes
237	Gb1677.t1	K11273	chromosome transmission fidelity protein 1 (DDX11, CHL1, CTF1)	Brite Hierarchies	Protein families: genetic information processing
238	Gb7974.t1	K01759	lactoylglutathione lyase (GLO1, gloA)	Metabolism	Carbohydrate metabolism
239	Gb13183.t1	K15425	serine/threonine-protein phosphatase 4 regulatory subunit 2 (PPP4R2)	Brite Hierarchies	Protein families: metabolism
240	Gb870.t1	K02178	checkpoint serine/threonine-protein kinase (BUB1)	Cellular Processes	Cell growth and death
241	Gb870.t1	K06680	spindle assembly checkpoint component MAD3 (MAD3)	Cellular Processes	Cell growth and death
242	Gb5013.t1	K15633	2,3-bisphosphoglycerate-independent phosphoglycerate mutase (gpmI)	Metabolism	Carbohydrate metabolism
243	Gb8154.t1	K11204	glutamate--cysteine ligase catalytic subunit (GCLC)	Metabolism	Amino acid metabolism
244	Gb1003.t1	K12881	THO complex subunit 4 (THOC4, ALY)	Genetic Information Processing	Transcription
245	Gb16631.t1	K10400	kinesin family member 15 (KIF15)	#N/A	#N/A
246	Gb16631.t1	K10392	kinesin family member 1 (KIF1)	#N/A	#N/A
247	Gb2680.t1	K18327	RNA exonuclease 4 (REXO4, REX4)	Brite Hierarchies	Protein families: genetic information processing
248	Gb2680.t1	K14840	nucleolar protein 53 (NOP53, GLTSCR2)	Brite Hierarchies	Protein families: genetic information processing
249	Gb18456.t1	K08257	mannan endo-1,6-alpha-mannosidase (E3.2.1.101)	Brite Hierarchies	Protein families: signaling and cellular processes
250	Gb8806.t1	K01381	saccharopepsin (PEP4)	Cellular Processes	Transport and catabolism
251	Gb6091.t1	K01183	chitinase (E3.2.1.14)	Metabolism	Carbohydrate metabolism
252	Gb18098.t1	K09827	3-keto steroid reductase (ERG27)	Metabolism	Lipid metabolism
253	Gb3290.t1	K01381	saccharopepsin (PEP4)	Cellular Processes	Transport and catabolism
254	Gb16145.t1	K06176	tRNA pseudouridine13 synthase (truD, PUS7)	Brite Hierarchies	Protein families: genetic information processing
255	Gb9132.t1	K13051	beta-aspartyl-peptidase (threonine type) (iaaA, ASRGL1)	Metabolism	Amino acid metabolism
256	Gb9132.t1	K01424	L-asparaginase (E3.5.1.1, ansA, ansB)	Metabolism	Amino acid metabolism
257	Gb15775.t1	K01126	glycerophosphoryl diester phosphodiesterase (E3.1.4.46, glpQ, ugpQ)	Metabolism	Lipid metabolism
258	Gb1536.t1	K02355	elongation factor G (fusA, GFM, EFG)	Brite Hierarchies	Protein families: genetic information processing
259	Gb7286.t1	K01867	tryptophanyl-tRNA synthetase (WARS, trpS)	Genetic Information Processing	Translation
260	Gb7286.t1	K02946	small subunit ribosomal protein S10 (RP-S10, MRPS10, rpsJ)	Genetic Information Processing	Translation
261	Gb14322.t1	K17053	tRNAThr (cytosine32-N3)-methyltransferase (ABP140)	Brite Hierarchies	Protein families: genetic information processing
262	Gb15777.t1	K01126	glycerophosphoryl diester phosphodiesterase (E3.1.4.46, glpQ, ugpQ)	Metabolism	Lipid metabolism
263	Gb3592.t1	K00889	1-phosphatidylinositol-4-phosphate 5-kinase (PIP5K)	Metabolism	Carbohydrate metabolism
264	Gb9614.t1	K19619	tyrosyl-DNA phosphodiesterase 2 (TDP2)	Brite Hierarchies	Protein families: genetic information processing
265	Gb10510.t1	K17066	alcohol oxidase (MOX)	Metabolism	Energy metabolism
266	Gb13417.t1	K00463	indoleamine 2,3-dioxygenase (IDO, INDO)	Metabolism	Amino acid metabolism
267	Gb6514.t1	K16569	gamma-tubulin complex component 2 (TUBGCP2, GCP2)	Brite Hierarchies	Protein families: genetic information processing
268	Gb5947.t1	K02735	20S proteasome subunit beta 3 (PSMB3)	Genetic Information Processing	Folding, sorting and degradation
269	Gb7097.t1	K03386	peroxiredoxin (alkyl hydroperoxide reductase subunit C) (PRDX2_4, ahpC)	Cellular Processes	Cell growth and death
270	Gb12494.t1	K15122	solute carrier family 41 (SLC41A)	Brite Hierarchies	Protein families: signaling and cellular processes
271	Gb13766.t1	K06636	structural maintenance of chromosome 1 (SMC1)	Cellular Processes	Cell growth and death
272	Gb8330.t1	K00434	L-ascorbate peroxidase (E1.11.1.11)	Metabolism	Carbohydrate metabolism
273	Gb1981.t1	K15601	lysine-specific demethylase 3 (KDM3)	Organismal Systems	Environmental adaptation
274	Gb4171.t1	K07889	Ras-related protein Rab-5C (RAB5C)	Environmental Information Processing	Signal transduction
275	Gb16998.t1	K01785	aldose 1-epimerase (galM, GALM)	Metabolism	Carbohydrate metabolism
276	Gb9839.t1	K14284	nuclear RNA export factor (NXF, TAP, MEX67)	Genetic Information Processing	Translation
277	Gb5336.t1	K00757	uridine phosphorylase (udp, UPP)	Metabolism	Nucleotide metabolism
278	Gb2423.t1	K07407	alpha-galactosidase (E3.2.1.22B, galA, rafA)	Metabolism	Carbohydrate metabolism
279	Gb5343.t2	K01187	alpha-glucosidase (malZ)	Metabolism	Carbohydrate metabolism
280	Gb5704.t1	K01183	chitinase (E3.2.1.14)	Metabolism	Carbohydrate metabolism
281	Gb10009.t1	K03357	anaphase-promoting complex subunit 10 (APC10, DOC1)	Genetic Information Processing	Folding, sorting and degradation
282	Gb14466.t1	K10253	DOPA 4,5-dioxygenase (K10253)	Not Included in Pathway or Brite	Unclassified: metabolism
283	Gb8562.t1	K08801	PAS domain containing serine/threonine kinase (PASK)	Brite Hierarchies	Protein families: metabolism
284	Gb18454.t1	K08257	mannan endo-1,6-alpha-mannosidase (E3.2.1.101)	Brite Hierarchies	Protein families: signaling and cellular processes
285	Gb18049.t1	K00108	choline dehydrogenase (betA, CHDH)	Metabolism	Amino acid metabolism
286	Gb14133.t1	K12834	PHD finger-like domain-containing protein 5A (PHF5A)	Genetic Information Processing	Transcription
287	Gb872.t1	K01279	tripeptidyl-peptidase I (TPP1, CLN2)	Cellular Processes	Transport and catabolism
288	Gb11368.t1	K08741	DNA mismatch repair protein MSH5 (MSH5)	Brite Hierarchies	Protein families: genetic information processing
289	Gb13940.t1	K02831	ser/thr/tyr protein kinase RAD53 (RAD53)	Cellular Processes	Cell growth and death
290	Gb13940.t1	K06641	serine/threonine-protein kinase Chk2 (CHK2)	Cellular Processes	Cell growth and death
291	Gb7666.t1	K03259	translation initiation factor 4E (EIF4E)	Environmental Information Processing	Signal transduction
292	Gb888.t1	K01230	mannosyl-oligosaccharide alpha-1,2-mannosidase (MAN1)	Metabolism	Glycan biosynthesis and metabolism
293	Gb9534.t1	K14265	tryptophan aminotransferase (Tam1)	Metabolism	Amino acid metabolism
294	Gb9611.t1	K07300	Ca2+:H+ antiporter (chaA, CAX)	Brite Hierarchies	Protein families: signaling and cellular processes
295	Gb9611.t1	K11699	RNA-dependent RNA polymerase (RDR, RDRP)	Brite Hierarchies	Protein families: genetic information processing
296	Gb4967.t1	K09831	sterol 22-desaturase (ERG5, CYP61A)	Metabolism	Lipid metabolism
297	Gb2615.t1	K02605	origin recognition complex subunit 3 (ORC3)	Cellular Processes	Cell growth and death
298	Gb12684.t2	K10765	alkylated DNA repair protein alkB homolog 1 (ALKBH1)	Not Included in Pathway or Brite	Unclassified: metabolism
299	Gb6511.t1	K13303	serum/glucocorticoid-regulated kinase 2 (SGK2)	Environmental Information Processing	Signal transduction
300	Gb17651.t1	K14550	U3 small nucleolar RNA-associated protein 10 (UTP10, HEATR1)	Genetic Information Processing	Translation
301	Gb1384.t1	K14326	regulator of nonsense transcripts 1 (UPF1, RENT1)	Genetic Information Processing	Translation
302	Gb12090.t1	K03942	NADH dehydrogenase (ubiquinone) flavoprotein 1 (NDUFV1)	Metabolism	Energy metabolism
303	Gb8453.t1	K02429	MFS transporter, FHS family, L-fucose permease (fucP)	Brite Hierarchies	Protein families: signaling and cellular processes
304	Gb10115.t1	K15532	unsaturated rhamnogalacturonyl hydrolase (yteR, yesR)	Not Included in Pathway or Brite	Unclassified: metabolism
305	Gb12686.t1	K10134	etoposide-induced 2.4 mRNA (EI24)	Cellular Processes	Cell growth and death
306	Gb12686.t2	K10134	etoposide-induced 2.4 mRNA (EI24)	Cellular Processes	Cell growth and death
307	Gb13893.t1	K13993	HSP20 family protein (HSP20)	Genetic Information Processing	Folding, sorting and degradation
308	Gb4763.t2	K11684	bromodomain-containing factor 1 (BDF1)	Brite Hierarchies	Protein families: genetic information processing
309	Gb7369.t1	K15402	fatty acid omega-hydroxylase (CYP86B1)	Metabolism	Lipid metabolism
310	Gb7369.t1	K00493	unspecific monooxygenase (E1.14.14.1)	Not Included in Pathway or Brite	Unclassified: metabolism
311	Gb4811.t1	K02978	small subunit ribosomal protein S27e (RP-S27e, RPS27)	Genetic Information Processing	Translation
312	Gb17600.t1	K04459	dual specificity MAP kinase phosphatase (DUSP, MKP)	Environmental Information Processing	Signal transduction
313	Gb9336.t1	K00849	galactokinase (galK)	Metabolism	Carbohydrate metabolism
314	Gb9336.t1	K18674	N-acetylgalactosamine kinase (GALK2)	Metabolism	Carbohydrate metabolism
315	Gb16615.t1	K02520	translation initiation factor IF-3 (infC, MTIF3)	Brite Hierarchies	Protein families: genetic information processing
316	Gb12735.t1	K17971	BNI1-related protein 1 (BNR1)	Environmental Information Processing	Signal transduction
317	Gb12735.t1	K11238	cytokinesis protein (BNI1)	Environmental Information Processing	Signal transduction
318	Gb5010.t1	K01288	carboxypeptidase D (KEX1)	Brite Hierarchies	Protein families: metabolism
319	Gb11304.t1	K07442	tRNA (adenine57-N1/adenine58-N1)-methyltransferase catalytic subunit (TRM61, GCD14)	Brite Hierarchies	Protein families: genetic information processing
320	Gb1456.t1	K14326	regulator of nonsense transcripts 1 (UPF1, RENT1)	Genetic Information Processing	Translation
321	Gb15107.t1	K17970	mitochondrial division protein 1 (MDV1, FIS2)	Brite Hierarchies	Protein families: genetic information processing
322	Gb17298.t1	K12585	exosome complex exonuclease DIS3/RRP44 (DIS3, RRP44)	Genetic Information Processing	Folding, sorting and degradation
323	Gb5212.t1	K02962	small subunit ribosomal protein S17e (RP-S17e, RPS17)	Genetic Information Processing	Translation
324	Gb13221.t1	K03127	transcription initiation factor TFIID subunit 13 (TAF13)	Genetic Information Processing	Transcription
325	Gb16857.t1	K14411	RNA-binding protein Musashi (MSI)	Genetic Information Processing	Translation
326	Gb6286.t1	K11667	INO80 complex subunit C (INO80C, IES6)	Brite Hierarchies	Protein families: genetic information processing
327	Gb13942.t1	K03441	aquaglyceroporin related protein, other eukaryote (GLP-F)	Brite Hierarchies	Protein families: signaling and cellular processes
328	Gb4512.t1	K00287	dihydrofolate reductase (DHFR, folA)	Metabolism	Metabolism of cofactors and vitamins
329	Gb2280.t1	K00228	coproporphyrinogen III oxidase (CPOX, hemF)	Metabolism	Metabolism of cofactors and vitamins
330	Gb16730.t1	K06677	condensin complex subunit 1 (YCS4, CNAP1, CAPD2)	Cellular Processes	Cell growth and death
331	Gb4090.t1	K03125	transcription initiation factor TFIID subunit 1 (TAF1)	Genetic Information Processing	Transcription
332	Gb6160.t1	K00276	primary-amine oxidase (AOC3, AOC2, tynA)	Metabolism	Amino acid metabolism
333	Gb6560.t1	K03946	NADH dehydrogenase (ubiquinone) 1 alpha subcomplex subunit 2 (NDUFA2)	Metabolism	Energy metabolism
334	Gb11735.t1	K06123	1-acylglycerone phosphate reductase (AYR1)	Metabolism	Lipid metabolism
335	Gb12462.t1	K11968	ariadne-1 (ARIH1)	Brite Hierarchies	Protein families: genetic information processing
336	Gb15620.t1	K00698	chitin synthase (CHS1)	Metabolism	Carbohydrate metabolism
337	Gb5802.t1	K01179	endoglucanase (E3.2.1.4)	Metabolism	Carbohydrate metabolism
338	Gb8062.t1	K00988	ATP adenylyltransferase (APA1_2)	Metabolism	Energy metabolism
339	Gb7639.t1	K05288	phosphatidylinositol glycan, class O (PIGO)	Metabolism	Glycan biosynthesis and metabolism
340	Gb8678.t1	K06669	structural maintenance of chromosome 3 (chondroitin sulfate proteoglycan 6) (SMC3, CSPG6)	Cellular Processes	Cell growth and death
341	Gb4601.t1	K01876	aspartyl-tRNA synthetase (DARS, aspS)	Genetic Information Processing	Translation
342	Gb9550.t1	K03964	NADH dehydrogenase (ubiquinone) 1 beta subcomplex subunit 8 (NDUFB8)	Metabolism	Energy metabolism
343	Gb5151.t1	K17439	large subunit ribosomal protein L35 (MRPL35)	Brite Hierarchies	Protein families: genetic information processing
344	Gb11319.t1	K07870	mitochondrial Rho GTPase 1 (RHOT1, ARHT1)	Cellular Processes	Transport and catabolism
345	Gb8838.t1	K12600	superkiller protein 3 (SKI3, TTC37)	Genetic Information Processing	Folding, sorting and degradation
346	Gb3850.t1	K01187	alpha-glucosidase (malZ)	Metabolism	Carbohydrate metabolism
347	Gb6360.t1	K10352	myosin heavy chain (MYH)	Cellular Processes	Cellular community - eukaryotes
348	Gb6360.t1	K00641	homoserine O-acetyltransferase (metX)	Metabolism	Energy metabolism
349	Gb4759.t1	K03593	ATP-binding protein involved in chromosome partitioning (mrp, NUBPL)	Brite Hierarchies	Protein families: genetic information processing
350	Gb6006.t1	K09481	protein transport protein SEC61 subunit beta (SEC61B, SBH2)	Genetic Information Processing	Folding, sorting and degradation
351	Gb5568.t1	K00108	choline dehydrogenase (betA, CHDH)	Metabolism	Amino acid metabolism
352	Gb7543.t1	K12862	pleiotropic regulator 1 (PLRG1, PRL1, PRP46)	Genetic Information Processing	Transcription
353	Gb16445.t1	K08286	protein-serine/threonine kinase (E2.7.11.-)	Not Included in Pathway or Brite	Unclassified: metabolism
354	Gb11483.t1	K17732	mitochondrial-processing peptidase subunit beta (PMPCB, MAS1)	Brite Hierarchies	Protein families: metabolism
355	Gb9966.t1	K02969	small subunit ribosomal protein S20e (RP-S20e, RPS20)	Genetic Information Processing	Translation
356	Gb13376.t1	K02899	large subunit ribosomal protein L27 (RP-L27, MRPL27, rpmA)	Genetic Information Processing	Translation
357	Gb16639.t1	K07943	ADP-ribosylation factor-like protein 2 (ARL2)	Brite Hierarchies	Protein families: genetic information processing
358	Gb14662.t1	K17922	sorting nexin-8 (SNX8, MVP1)	Brite Hierarchies	Protein families: genetic information processing
359	Gb14992.t1	K00799	glutathione S-transferase (GST, gst)	Metabolism	Metabolism of other amino acids
360	Gb13196.t1	K03063	26S proteasome regulatory subunit T3 (PSMC4, RPT3)	Genetic Information Processing	Folding, sorting and degradation
361	Gb12593.t1	K11578	protein transport protein DSL1/ZW10 (ZW10, DSL1)	Brite Hierarchies	Protein families: genetic information processing
362	Gb12593.t1	K14863	ribosome biogenesis protein YTM1 (YTM1, WDR12)	Brite Hierarchies	Protein families: genetic information processing
363	Gb12811.t1	K07975	Rho family, other (K07975)	Brite Hierarchies	Protein families: signaling and cellular processes
364	Gb17399.t1	K10807	ribonucleoside-diphosphate reductase subunit M1 (RRM1)	Metabolism	Nucleotide metabolism
365	Gb2083.t2	K10380	ankyrin (ANK)	Organismal Systems	Immune system
366	Gb2083.t2	K15503	serine/threonine-protein phosphatase 6 regulatory ankyrin repeat subunit B (ANKRD44)	Brite Hierarchies	Protein families: metabolism
367	Gb2083.t1	K10380	ankyrin (ANK)	Organismal Systems	Immune system
368	Gb2083.t1	K15503	serine/threonine-protein phosphatase 6 regulatory ankyrin repeat subunit B (ANKRD44)	Brite Hierarchies	Protein families: metabolism
369	Gb788.t1	K03283	heat shock 70kDa protein 1/2/6/8 (HSPA1s)	Genetic Information Processing	Transcription
370	Gb11345.t1	K07241	high-affinity nickel-transport protein (nixA)	Brite Hierarchies	Protein families: signaling and cellular processes
371	Gb8744.t1	K14557	U3 small nucleolar RNA-associated protein 6 (UTP6)	Genetic Information Processing	Translation
372	Gb16908.t1	K01181	endo-1,4-beta-xylanase (E3.2.1.8, xynA)	Not Included in Pathway or Brite	Unclassified: metabolism
373	Gb8235.t2	K08343	ubiquitin-like-conjugating enzyme ATG3 (ATG3)	Cellular Processes	Transport and catabolism
374	Gb8235.t1	K08343	ubiquitin-like-conjugating enzyme ATG3 (ATG3)	Cellular Processes	Transport and catabolism
375	Gb8891.t2	K12188	ESCRT-II complex subunit VPS22 (SNF8, EAP30)	Cellular Processes	Transport and catabolism
376	Gb15970.t1	K14561	U3 small nucleolar ribonucleoprotein protein IMP4 (IMP4)	Genetic Information Processing	Translation
377	Gb10342.t1	K03115	casein kinase II subunit beta (CSNK2B)	Genetic Information Processing	Translation
378	Gb2242.t1	K12590	exosome complex component RRP46 (RRP46, EXOSC5)	Genetic Information Processing	Folding, sorting and degradation
379	Gb12802.t1	K12860	pre-mRNA-splicing factor CDC5/CEF1 (CDC5L, CDC5, CEF1)	Genetic Information Processing	Transcription
380	Gb6362.t1	K14558	periodic tryptophan protein 2 (PWP2, UTP1)	Genetic Information Processing	Translation
381	Gb2556.t1	K13115	coiled-coil domain-containing protein 130 (CCDC130)	Brite Hierarchies	Protein families: genetic information processing
382	Gb14005.t1	K16794	platelet-activating factor acetylhydrolase IB subunit alpha (PAFAH1B1, LIS1)	Metabolism	Lipid metabolism
383	Gb17830.t3	K15710	E3 ubiquitin-protein ligase SHPRH (SHPRH)	Brite Hierarchies	Protein families: genetic information processing
384	Gb17158.t1	K18749	protein LSM14 (LSM14, RAP55, SCD6)	Brite Hierarchies	Protein families: genetic information processing
385	Gb17158.t1	K08493	vesicle transport through interaction with t-SNAREs 1 (VTI1)	Genetic Information Processing	Folding, sorting and degradation
386	Gb16129.t1	K00549	5-methyltetrahydropteroyltriglutamate--homocysteine methyltransferase (metE)	Metabolism	Amino acid metabolism
387	Gb12800.t1	K17788	altered inheritance of mitochondria protein 13 (AIM13)	Brite Hierarchies	Protein families: genetic information processing
388	Gb17437.t1	K00354	NADPH2 dehydrogenase (E1.6.99.1)	Not Included in Pathway or Brite	Unclassified: metabolism
389	Gb4587.t1	K12620	U6 snRNA-associated Sm-like protein LSm1 (LSM1)	Genetic Information Processing	Folding, sorting and degradation
390	Gb14614.t1	K19323	ataxin-10 (ATXN10)	Human Diseases	Neurodegenerative disease
391	Gb7154.t2	K17069	O-acetylhomoserine/O-acetylserine sulfhydrylase (MET17)	Metabolism	Energy metabolism
392	Gb9007.t1	K18338	L-rhamnono-1,4-lactonase (LRA2)	Metabolism	Carbohydrate metabolism
393	Gb6251.t1	K10685	ubiquitin-like 1-activating enzyme E1 B (UBLE1B, SAE2, UBA2)	Genetic Information Processing	Folding, sorting and degradation
394	Gb17832.t1	K14787	multiple RNA-binding domain-containing protein 1 (MRD1, RBM19)	Brite Hierarchies	Protein families: genetic information processing
395	Gb17832.t2	K14787	multiple RNA-binding domain-containing protein 1 (MRD1, RBM19)	Brite Hierarchies	Protein families: genetic information processing
396	Gb13289.t1	K01415	endothelin-converting enzyme (ECE)	Brite Hierarchies	Protein families: metabolism
397	Gb5836.t1	K00799	glutathione S-transferase (GST, gst)	Metabolism	Metabolism of other amino acids
398	Gb11170.t1	K10644	E3 ubiquitin-protein ligase CHFR (CHFR)	Brite Hierarchies	Protein families: genetic information processing
399	Gb6611.t1	K17871	NADH:ubiquinone reductase (non-electrogenic) (ndh1)	#N/A	#N/A
400	Gb4274.t1	K02872	large subunit ribosomal protein L13Ae (RP-L13Ae, RPL13A)	Genetic Information Processing	Translation
401	Gb14509.t1	K12837	splicing factor U2AF 65 kDa subunit (U2AF2)	Genetic Information Processing	Transcription
402	Gb15713.t1	K02606	origin recognition complex subunit 4 (ORC4)	Cellular Processes	Cell growth and death
403	Gb4039.t1	K01412	mitochondrial-processing peptidase subunit alpha (PMPCA, MAS2)	Brite Hierarchies	Protein families: metabolism
404	Gb15507.t1	K10771	AP endonuclease 1 (APEX1)	Genetic Information Processing	Replication and repair
405	Gb15507.t1	K01151	deoxyribonuclease IV (nfo)	Genetic Information Processing	Replication and repair
406	Gb12931.t1	K18416	3'-5' exoribonuclease 1 (THEX1, ERI1)	Brite Hierarchies	Protein families: genetic information processing
407	Gb4779.t1	K17778	mitochondrial import inner membrane translocase subunit TIM10 (TIM10)	Brite Hierarchies	Protein families: genetic information processing
408	Gb4779.t1	K17781	mitochondrial import inner membrane translocase subunit TIM13 (TIM13)	Brite Hierarchies	Protein families: genetic information processing
409	Gb14082.t1	K03380	phenol 2-monooxygenase (E1.14.13.7)	Metabolism	Xenobiotics biodegradation and metabolism
410	Gb17603.t1	K01626	3-deoxy-7-phosphoheptulonate synthase (E2.5.1.54, aroF, aroG, aroH)	Metabolism	Amino acid metabolism
411	Gb8411.t1	K17086	transmembrane 9 superfamily member 2/4 (TM9SF2_4)	Brite Hierarchies	Protein families: signaling and cellular processes
412	Gb7163.t1	K07300	Ca2+:H+ antiporter (chaA, CAX)	Brite Hierarchies	Protein families: signaling and cellular processes
413	Gb7163.t1	K12619	5'-3' exoribonuclease 2 (XRN2, RAT1)	Genetic Information Processing	Translation
414	Gb11396.t1	K06672	cohesin loading factor subunit SCC2 (SCC2, NIPBL)	Cellular Processes	Cell growth and death
415	Gb8797.t1	K05610	ubiquitin carboxyl-terminal hydrolase L5 (UCHL5, UCH37)	Brite Hierarchies	Protein families: metabolism
416	Gb11762.t1	K12867	pre-mRNA-splicing factor SYF1 (SYF1, XAB2)	Genetic Information Processing	Transcription
417	Gb13053.t2	K03352	anaphase-promoting complex subunit 5 (APC5)	Genetic Information Processing	Folding, sorting and degradation
418	Gb13115.t1	K17714	sorting and assembly machinery component 37 (SAM37, TOM37)	Brite Hierarchies	Protein families: genetic information processing
419	Gb11394.t1	K17820	ATP-dependent RNA helicase DHX33 (DHX33)	Organismal Systems	Immune system
420	Gb11394.t1	K14781	ATP-dependent RNA helicase DHR2 (DHR2)	Brite Hierarchies	Protein families: genetic information processing
421	Gb12813.t1	K19029	6-phosphofructo-2-kinase / fructose-2,6-biphosphatase 2 (PFKFB2)	Metabolism	Carbohydrate metabolism
422	Gb16766.t1	K12373	hexosaminidase (HEXA_B)	Metabolism	Carbohydrate metabolism
423	Gb8795.t1	K15280	solute carrier family 35, member C2 (SLC35C2)	Brite Hierarchies	Protein families: signaling and cellular processes
424	Gb1329.t1	K01613	phosphatidylserine decarboxylase (psd, PISD)	Metabolism	Lipid metabolism
425	Gb14015.t1	K03380	phenol 2-monooxygenase (E1.14.13.7)	Metabolism	Xenobiotics biodegradation and metabolism
426	Gb5213.t1	K02957	small subunit ribosomal protein S15Ae (RP-S15Ae, RPS15A)	Genetic Information Processing	Translation
427	Gb5965.t4	K18576	xyloglucan-specific endo-beta-1,4-glucanase (XEG)	Not Included in Pathway or Brite	Unclassified: metabolism
428	Gb15591.t1	K01265	methionyl aminopeptidase (map)	Brite Hierarchies	Protein families: metabolism
429	Gb10853.t1	K10426	dynactin 4 (DCTN4)	Organismal Systems	Excretory system
430	Gb8785.t1	K01279	tripeptidyl-peptidase I (TPP1, CLN2)	Cellular Processes	Transport and catabolism
431	Gb14151.t1	K00624	carnitine O-acetyltransferase (E2.3.1.7)	Cellular Processes	Transport and catabolism
432	Gb5243.t1	K01749	hydroxymethylbilane synthase (hemC, HMBS)	Metabolism	Metabolism of cofactors and vitamins
433	Gb13593.t1	K17428	large subunit ribosomal protein L47 (MRPL47, NCM1)	Brite Hierarchies	Protein families: genetic information processing
434	Gb13486.t1	K00161	pyruvate dehydrogenase E1 component alpha subunit (PDHA, pdhA)	Metabolism	Carbohydrate metabolism
435	Gb15818.t1	K11341	YEATS domain-containing protein 4 (YEATS4, GAS41, YAF9)	Brite Hierarchies	Protein families: genetic information processing
436	Gb12948.t1	K10750	chromatin assembly factor 1 subunit A (CHAF1A)	Brite Hierarchies	Protein families: genetic information processing
437	Gb12607.t2	K02830	cell cycle checkpoint protein (HRAD1, RAD17)	Cellular Processes	Cell growth and death
438	Gb15793.t1	K02434	aspartyl-tRNA(Asn)/glutamyl-tRNA(Gln) amidotransferase subunit B (gatB, PET112)	Genetic Information Processing	Translation
439	Gb3813.t2	K01176	alpha-amylase (AMY, amyA, malS)	Metabolism	Carbohydrate metabolism
440	Gb11785.t1	K03942	NADH dehydrogenase (ubiquinone) flavoprotein 1 (NDUFV1)	Metabolism	Energy metabolism
441	Gb8549.t1	K13093	HIV Tat-specific factor 1 (HTATSF1)	Brite Hierarchies	Protein families: genetic information processing
442	Gb9131.t1	K08646	peptidyl-Lys metalloendopeptidase (MEP)	Brite Hierarchies	Protein families: metabolism
443	Gb16427.t1	K11400	actin-related protein 4 (ARP4)	Brite Hierarchies	Protein families: genetic information processing
444	Gb16427.t1	K11340	actin-like protein 6A (ACTL6A, INO80K)	Organismal Systems	Environmental adaptation
445	Gb16427.t1	K11652	actin-like protein 6B (ACTL6B)	Organismal Systems	Environmental adaptation
446	Gb6632.t1	K13830	pentafunctional AROM polypeptide (ARO1)	Metabolism	Amino acid metabolism
447	Gb7312.t1	K01873	valyl-tRNA synthetase (VARS, valS)	Genetic Information Processing	Translation
448	Gb8981.t1	K03142	transcription initiation factor TFIIH subunit 2 (TFIIH2, GTF2H2, SSL1)	Genetic Information Processing	Transcription
449	Gb13585.t1	K00375	GntR family transcriptional regulator / MocR family aminotransferase (K00375)	Brite Hierarchies	Protein families: genetic information processing
450	Gb6180.t1	K01213	galacturan 1,4-alpha-galacturonidase (E3.2.1.67)	Metabolism	Carbohydrate metabolism
451	Gb6180.t1	K01184	polygalacturonase (E3.2.1.15)	Metabolism	Carbohydrate metabolism
452	Gb6180.t2	K01213	galacturan 1,4-alpha-galacturonidase (E3.2.1.67)	Metabolism	Carbohydrate metabolism
453	Gb6180.t2	K01184	polygalacturonase (E3.2.1.15)	Metabolism	Carbohydrate metabolism
454	Gb5939.t1	K00616	transaldolase (E2.2.1.2, talA, talB)	Metabolism	Carbohydrate metabolism
455	Gb4556.t1	K03859	phosphatidylinositol glycan, class C (PIGC, GPI2)	Metabolism	Glycan biosynthesis and metabolism
456	Gb13339.t1	K03841	fructose-1,6-bisphosphatase I (FBP, fbp)	Metabolism	Carbohydrate metabolism
457	Gb4210.t1	K03935	NADH dehydrogenase (ubiquinone) Fe-S protein 2 (NDUFS2)	Metabolism	Energy metabolism
458	Gb9154.t1	K10601	E3 ubiquitin-protein ligase synoviolin (SYVN1, HRD1)	Genetic Information Processing	Folding, sorting and degradation
459	Gb14291.t1	K08504	blocked early in transport 1 (BET1)	Genetic Information Processing	Folding, sorting and degradation
460	Gb2474.t1	K03363	cell division cycle 20, cofactor of APC complex (CDC20)	Genetic Information Processing	Folding, sorting and degradation
461	Gb15565.t1	K18716	nucleoporin NUP42 (NUP42, RIP1)	Brite Hierarchies	Protein families: genetic information processing
462	Gb926.t1	K07297	adiponectin receptor (ADIPOR)	Environmental Information Processing	Signal transduction
463	Gb13355.t1	K03660	N-glycosylase/DNA lyase (OGG1)	Genetic Information Processing	Replication and repair
464	Gb15837.t1	K03965	NADH dehydrogenase (ubiquinone) 1 beta subcomplex subunit 9 (NDUFB9)	Metabolism	Energy metabolism
465	Gb14482.t2	K11887	proteasomal ATPase-associated factor 1 (PAAF1, RPN14)	Brite Hierarchies	Protein families: genetic information processing
466	Gb18417.t1	K11228	mitogen-activated protein kinase kinase kinase (STE11)	Environmental Information Processing	Signal transduction
467	Gb18417.t1	K08867	WNK lysine deficient protein kinase (WNK, PRKWNK)	Brite Hierarchies	Protein families: metabolism
468	Gb15156.t1	K01262	Xaa-Pro aminopeptidase (pepP)	Brite Hierarchies	Protein families: metabolism
469	Gb3006.t1	K17784	mitochondrial inner membrane organizing system protein 1 (MINOS1, MOS1)	Brite Hierarchies	Protein families: genetic information processing
470	Gb13357.t1	K14016	ubiquitin fusion degradation protein 1 (UFD1)	Genetic Information Processing	Folding, sorting and degradation
471	Gb15722.t1	K00295	methylenetetrahydrofolate dehydrogenase (NAD+) (MTD1)	Metabolism	Metabolism of cofactors and vitamins
472	Gb8074.t1	K03126	transcription initiation factor TFIID subunit 12 (TAF12)	Genetic Information Processing	Transcription
473	Gb5440.t1	K19944	TBC1 domain family member 10 (TBC1D10)	Brite Hierarchies	Protein families: genetic information processing
474	Gb9802.t1	K14962	COMPASS component SWD2 (WDR82, SWD2, CPS35)	Genetic Information Processing	Translation
475	Gb3900.t1	K00799	glutathione S-transferase (GST, gst)	Metabolism	Metabolism of other amino acids
476	Gb5093.t1	K01254	leukotriene-A4 hydrolase (LTA4H)	Metabolism	Lipid metabolism
477	Gb11267.t1	K11800	WD repeat-containing protein 22 (WDR22, BCRP2)	Brite Hierarchies	Protein families: genetic information processing
478	Gb16027.t1	K13174	THO complex subunit 5 (THOC5)	Genetic Information Processing	Translation
479	Gb6630.t1	K17871	NADH:ubiquinone reductase (non-electrogenic) (ndh1)	#N/A	#N/A
480	Gb11342.t1	K07748	sterol-4alpha-carboxylate 3-dehydrogenase (decarboxylating) (E1.1.1.170, NSDHL, ERG26)	Metabolism	Lipid metabolism
481	Gb4696.t1	K13352	peroxin-11B (PEX11B)	Cellular Processes	Transport and catabolism
482	Gb16341.t1	K14003	prolactin regulatory element-binding protein (PREB, SEC12)	Genetic Information Processing	Folding, sorting and degradation
483	Gb17823.t1	K12190	ESCRT-II complex subunit VPS36 (VPS36, EAP45)	Cellular Processes	Transport and catabolism
484	Gb17714.t1	K01869	leucyl-tRNA synthetase (LARS, leuS)	Genetic Information Processing	Translation
485	Gb13266.t1	K08486	syntaxin 1B/2/3 (STX1B_2_3)	Genetic Information Processing	Folding, sorting and degradation
486	Gb14001.t1	K00868	pyridoxine kinase (pdxK, pdxY)	Metabolism	Metabolism of cofactors and vitamins
487	Gb12417.t1	K00877	hydroxymethylpyrimidine/phosphomethylpyrimidine kinase / thiaminase (THI20)	Metabolism	Metabolism of cofactors and vitamins
488	Gb7368.t1	K15402	fatty acid omega-hydroxylase (CYP86B1)	Metabolism	Lipid metabolism
489	Gb7368.t1	K00493	unspecific monooxygenase (E1.14.14.1)	Not Included in Pathway or Brite	Unclassified: metabolism
490	Gb8487.t1	K08294	mitogen-activated protein kinase kinase (MKK1_2)	Environmental Information Processing	Signal transduction
491	Gb4694.t1	K11665	DNA helicase INO80 (INO80, INOC1)	Brite Hierarchies	Protein families: genetic information processing
492	Gb15822.t1	K00390	phosphoadenosine phosphosulfate reductase (cysH)	Metabolism	Energy metabolism
493	Gb638.t1	K01934	5-formyltetrahydrofolate cyclo-ligase (MTHFS)	Metabolism	Metabolism of cofactors and vitamins
494	Gb1766.t1	K11681	helicase SWR1 (SWR1)	#N/A	#N/A
495	Gb5871.t1	K00344	NADPH2:quinone reductase (qor, CRYZ)	Not Included in Pathway or Brite	Unclassified: metabolism
496	Gb2652.t1	K13335	peroxin-16 (PEX16)	Cellular Processes	Transport and catabolism
497	Gb4486.t1	K01836	phosphoacetylglucosamine mutase (PGM3)	Metabolism	Carbohydrate metabolism
498	Gb7150.t1	K01417	extracellular elastinolytic metalloproteinase (MEP)	Brite Hierarchies	Protein families: metabolism
499	Gb9335.t1	K15442	tRNA-specific adenosine deaminase 3 (TAD3, ADAT3)	Brite Hierarchies	Protein families: genetic information processing
500	Gb9335.t1	K07117	uncharacterized protein (K07117)	Not Included in Pathway or Brite	Poorly characterized
501	Gb4091.t1	K06698	proteasome activator subunit 3 (PA28 gamma) (PSME3)	Genetic Information Processing	Folding, sorting and degradation
502	Gb4091.t1	K06697	proteasome activator subunit 2 (PA28 beta) (PSME2)	Genetic Information Processing	Folding, sorting and degradation
503	Gb10749.t2	K01115	phospholipase D1/2 (PLD1_2)	Metabolism	Lipid metabolism
504	Gb10749.t3	K01115	phospholipase D1/2 (PLD1_2)	Metabolism	Lipid metabolism
505	Gb11380.t1	K12870	pre-mRNA-splicing factor ISY1 (ISY1)	Genetic Information Processing	Transcription
506	Gb17802.t1	K04627	pheromone a factor receptor (STE3)	Environmental Information Processing	Signal transduction
507	Gb15846.t1	K03188	urease accessory protein (ureF)	Not Included in Pathway or Brite	Unclassified: genetic information processing
508	Gb5873.t2	K12236	transcriptional repressor NF-X1 (NFX1)	Human Diseases	Infectious disease: viral
509	Gb1476.t1	K10807	ribonucleoside-diphosphate reductase subunit M1 (RRM1)	Metabolism	Nucleotide metabolism
510	Gb3454.t1	K18172	COX assembly mitochondrial protein 2 (CMC2)	Brite Hierarchies	Protein families: genetic information processing
511	Gb8298.t3	K09527	DnaJ homolog subfamily C member 7 (DNAJC7)	Brite Hierarchies	Protein families: genetic information processing
512	Gb8298.t2	K09527	DnaJ homolog subfamily C member 7 (DNAJC7)	Brite Hierarchies	Protein families: genetic information processing
513	Gb8298.t1	K09527	DnaJ homolog subfamily C member 7 (DNAJC7)	Brite Hierarchies	Protein families: genetic information processing
514	Gb8298.t5	K09527	DnaJ homolog subfamily C member 7 (DNAJC7)	Brite Hierarchies	Protein families: genetic information processing
515	Gb17522.t1	K09527	DnaJ homolog subfamily C member 7 (DNAJC7)	Brite Hierarchies	Protein families: genetic information processing
516	Gb5749.t1	K15562	serine/threonine-protein kinase BUR1 (BUR1, SGV1)	Brite Hierarchies	Protein families: metabolism
517	Gb16412.t1	K06004	aspergillopepsin I (E3.4.23.18)	Brite Hierarchies	Protein families: metabolism
518	Gb16412.t1	K01379	cathepsin D (CTSD)	Environmental Information Processing	Signal transduction
519	Gb12461.t1	K02260	cytochrome c oxidase assembly protein subunit 17 (COX17)	Metabolism	Energy metabolism
520	Gb8442.t1	K11304	histone acetyltransferase HTATIP (TIP60, KAT5, ESA1)	Human Diseases	Infectious disease: viral
521	Gb10674.t1	K14715	solute carrier family 39 (zinc transporter), member 9 (SLC39A9, ZIP9)	Human Diseases	Neurodegenerative disease
522	Gb8346.t2	K00971	mannose-1-phosphate guanylyltransferase (manC, cpsB)	Metabolism	Carbohydrate metabolism
523	Gb8346.t1	K00971	mannose-1-phosphate guanylyltransferase (manC, cpsB)	Metabolism	Carbohydrate metabolism
524	Gb2160.t1	K00101	L-lactate dehydrogenase (cytochrome) (lldD)	Metabolism	Carbohydrate metabolism
525	Gb2444.t1	K07511	enoyl-CoA hydratase (ECHS1)	Metabolism	Carbohydrate metabolism
526	Gb15801.t1	K13107	RNA-binding motif protein, X-linked 2 (RBMX2, IST3)	Brite Hierarchies	Protein families: genetic information processing
527	Gb8485.t1	K12819	pre-mRNA-processing factor SLU7 (SLU7)	Genetic Information Processing	Transcription
528	Gb8081.t1	K01638	malate synthase (aceB, glcB)	Metabolism	Carbohydrate metabolism
529	Gb1070.t2	K14819	dual specificity phosphatase 12 (DUSP12, YVH1)	Brite Hierarchies	Protein families: metabolism
530	Gb4550.t1	K03456	serine/threonine-protein phosphatase 2A regulatory subunit A (PPP2R1)	Genetic Information Processing	Translation
531	Gb10897.t1	K05765	cofilin (CFL)	Cellular Processes	Cell motility
532	Gb11265.t1	K19654	2-dehydropantolactone reductase (CPR-C2)	Not Included in Pathway or Brite	Unclassified: metabolism
533	Gb9456.t1	K03245	translation initiation factor 3 subunit J (EIF3J)	Brite Hierarchies	Protein families: genetic information processing
534	Gb7958.t1	K17918	sorting nexin-3/12 (SNX3_12)	Cellular Processes	Transport and catabolism
535	Gb16339.t1	K13519	lysophospholipid acyltransferase (LPT1, ALE1)	Metabolism	Lipid metabolism
536	Gb9113.t1	K08339	autophagy-related protein 5 (ATG5)	Cellular Processes	Transport and catabolism
537	Gb17290.t1	K00416	ubiquinol-cytochrome c reductase subunit 6 (QCR6, UQCRH)	Metabolism	Energy metabolism
538	Gb8263.t1	K03861	phosphatidylinositol glycan, class P (PIGP, GPI19, DSCR5)	Metabolism	Glycan biosynthesis and metabolism
539	Gb182.t1	K10380	ankyrin (ANK)	Organismal Systems	Immune system
540	Gb182.t1	K15503	serine/threonine-protein phosphatase 6 regulatory ankyrin repeat subunit B (ANKRD44)	Brite Hierarchies	Protein families: metabolism
541	Gb16210.t1	K05767	Ras GTPase-activating-like protein IQGAP2/3 (IQGAP2_3)	Cellular Processes	Cell motility
542	Gb7152.t2	K17069	O-acetylhomoserine/O-acetylserine sulfhydrylase (MET17)	Metabolism	Energy metabolism
543	Gb7152.t1	K17069	O-acetylhomoserine/O-acetylserine sulfhydrylase (MET17)	Metabolism	Energy metabolism
544	Gb17475.t1	K09104	bHLH factor, other (K09104)	Brite Hierarchies	Protein families: genetic information processing
545	Gb12977.t1	K17541	SCY1-like protein 2 (SCYL2)	Brite Hierarchies	Protein families: metabolism
546	Gb6704.t1	K06910	uncharacterized protein (K06910)	Brite Hierarchies	Protein families: metabolism
547	Gb643.t1	K08646	peptidyl-Lys metalloendopeptidase (MEP)	Brite Hierarchies	Protein families: metabolism
548	Gb15921.t1	K12833	pre-mRNA branch site protein p14 (SF3B14)	Genetic Information Processing	Transcription
549	Gb12463.t1	K15542	polyadenylation factor subunit 2 (PFS2)	Genetic Information Processing	Translation
550	Gb6489.t1	K15601	lysine-specific demethylase 3 (KDM3)	Organismal Systems	Environmental adaptation
551	Gb755.t1	K00820	glucosamine---fructose-6-phosphate aminotransferase (isomerizing) (glmS, GFPT)	Metabolism	Carbohydrate metabolism
552	Gb313.t1	K08770	ubiquitin C (UBC)	Genetic Information Processing	Folding, sorting and degradation
553	Gb15923.t1	K02999	DNA-directed RNA polymerase I subunit RPA1 (RPA1, POLR1A)	Genetic Information Processing	Transcription
554	Gb16638.t1	K00507	stearoyl-CoA desaturase (Delta-9 desaturase) (SCD, desC)	Metabolism	Lipid metabolism
555	Gb18347.t2	K14443	protein Tob/BTG (TOB)	Genetic Information Processing	Folding, sorting and degradation
556	Gb17896.t1	K02141	F-type H+-transporting ATPase subunit h (ATPeFH, ATP14)	Metabolism	Energy metabolism
557	Gb12699.t1	K01733	threonine synthase (thrC)	Metabolism	Amino acid metabolism
558	Gb12699.t2	K01733	threonine synthase (thrC)	Metabolism	Amino acid metabolism
559	Gb12699.t3	K01733	threonine synthase (thrC)	Metabolism	Amino acid metabolism
560	Gb4978.t1	K14779	ATP-dependent RNA helicase DDX52/ROK1 (DDX52, ROK1)	Brite Hierarchies	Protein families: genetic information processing
561	Gb13418.t1	K00463	indoleamine 2,3-dioxygenase (IDO, INDO)	Metabolism	Amino acid metabolism
562	Gb17716.t1	K00134	glyceraldehyde 3-phosphate dehydrogenase (GAPDH, gapA)	Metabolism	Carbohydrate metabolism
563	Gb4828.t1	K06699	proteasome activator subunit 4 (PSME4)	Genetic Information Processing	Folding, sorting and degradation
564	Gb1585.t1	K06210	nicotinamide mononucleotide adenylyltransferase (NMNAT)	Metabolism	Metabolism of cofactors and vitamins
565	Gb1585.t3	K06210	nicotinamide mononucleotide adenylyltransferase (NMNAT)	Metabolism	Metabolism of cofactors and vitamins
566	Gb1585.t2	K06210	nicotinamide mononucleotide adenylyltransferase (NMNAT)	Metabolism	Metabolism of cofactors and vitamins
567	Gb1585.t5	K06210	nicotinamide mononucleotide adenylyltransferase (NMNAT)	Metabolism	Metabolism of cofactors and vitamins
568	Gb1585.t4	K06210	nicotinamide mononucleotide adenylyltransferase (NMNAT)	Metabolism	Metabolism of cofactors and vitamins
569	Gb4705.t1	K17780	mitochondrial import inner membrane translocase subunit TIM8 (TIM8)	Brite Hierarchies	Protein families: genetic information processing
570	Gb14736.t2	K15255	ATP-dependent DNA helicase PIF1 (PIF1)	Brite Hierarchies	Protein families: genetic information processing
571	Gb860.t1	K04371	mitogen-activated protein kinase 1/3 (MAPK1_3)	Environmental Information Processing	Signal transduction
572	Gb18030.t1	K00521	ferric-chelate reductase (E1.16.1.7)	Not Included in Pathway or Brite	Unclassified: metabolism
573	Gb14736.t4	K15255	ATP-dependent DNA helicase PIF1 (PIF1)	Brite Hierarchies	Protein families: genetic information processing
574	Gb16549.t1	K06268	serine/threonine-protein phosphatase 2B regulatory subunit (PPP3R, CNB)	Environmental Information Processing	Signal transduction
575	Gb16549.t1	K17610	calcineurin B homologous protein 1 (CHP, CHP1)	Brite Hierarchies	Protein families: metabolism
576	Gb11200.t1	K01850	chorismate mutase (E5.4.99.5)	Metabolism	Amino acid metabolism
577	Gb17525.t1	K03363	cell division cycle 20, cofactor of APC complex (CDC20)	Genetic Information Processing	Folding, sorting and degradation
578	Gb8160.t1	K03511	DNA polymerase kappa (POLK)	Genetic Information Processing	Replication and repair
579	Gb4626.t1	K14773	U3 small nucleolar RNA-associated protein 23 (UTP23)	Brite Hierarchies	Protein families: genetic information processing
580	Gb14734.t1	K17268	coatomer subunit epsilon (COPE)	Brite Hierarchies	Protein families: genetic information processing
581	Gb13381.t1	K17900	lipase ATG15 (ATG15, AUT5)	Metabolism	Lipid metabolism
582	Gb17346.t1	K01897	long-chain acyl-CoA synthetase (ACSL, fadD)	Metabolism	Lipid metabolism
583	Gb15985.t1	K13345	peroxin-12 (PEX12, PAF3)	Cellular Processes	Transport and catabolism
584	Gb15985.t1	K06653	CDK inhibitor PHO81 (PHO81)	Cellular Processes	Cell growth and death
585	Gb6754.t1	K01802	peptidylprolyl isomerase (E5.2.1.8)	Not Included in Pathway or Brite	Unclassified: metabolism
586	Gb12928.t1	K14784	protein CMS1 (CMS1)	Brite Hierarchies	Protein families: genetic information processing
587	Gb12928.t1	K14789	nucleolar protein 6 (NOP6)	Brite Hierarchies	Protein families: genetic information processing
588	Gb14154.t1	K01288	carboxypeptidase D (KEX1)	Brite Hierarchies	Protein families: metabolism
589	Gb14154.t3	K01288	carboxypeptidase D (KEX1)	Brite Hierarchies	Protein families: metabolism
590	Gb2639.t1	K14407	cleavage stimulation factor subunit 2 (CSTF2, RNA15)	Genetic Information Processing	Translation
591	Gb8551.t1	K00681	gamma-glutamyltranspeptidase / glutathione hydrolase (ggt)	Metabolism	Metabolism of other amino acids
592	Gb8551.t1	K18592	gamma-glutamyltranspeptidase / glutathione hydrolase / leukotriene-C4 hydrolase (GGT1_5, CD224)	Metabolism	Lipid metabolism
593	Gb11945.t1	K14575	AAA family ATPase (AFG2, DRG1, SPATA5)	Genetic Information Processing	Translation
594	Gb14157.t1	K05012	chloride channel 3/4/5 (CLCN3_4_5)	Organismal Systems	Immune system
595	Gb14431.t1	K14855	ribosome assembly protein 4 (RSA4, NLE1)	Brite Hierarchies	Protein families: genetic information processing
596	Gb12832.t1	K00108	choline dehydrogenase (betA, CHDH)	Metabolism	Amino acid metabolism
597	Gb15763.t1	K09008	NADH dehydrogenase [ubiquinone] 1 alpha subcomplex assembly factor 3 (NDUFAF3)	Organismal Systems	Environmental adaptation
598	Gb8162.t1	K17795	mitochondrial import inner membrane translocase subunit TIM17 (TIM17)	Brite Hierarchies	Protein families: genetic information processing
599	Gb14841.t1	K14810	ATP-dependent RNA helicase DDX56/DBP9 (DDX56, DBP9)	Brite Hierarchies	Protein families: genetic information processing
600	Gb13949.t1	K02127	F-type H+-transporting ATPase subunit b (ATPeF0B, ATP5F1, ATP4)	Metabolism	Energy metabolism
601	Gb10017.t1	K09506	DnaJ homolog subfamily A member 5 (DNAJA5)	Brite Hierarchies	Protein families: genetic information processing
602	Gb10452.t1	K17656	mitochondrial splicing suppressor protein 51 (MSS51)	Brite Hierarchies	Protein families: genetic information processing
603	Gb4450.t1	K19998	sec1 family domain-containing protein 1 (SCFD1, SLY1)	Brite Hierarchies	Protein families: genetic information processing
604	Gb13327.t1	K14809	ATP-dependent RNA helicase DDX55/SPB4 (DDX55, SPB4)	Brite Hierarchies	Protein families: genetic information processing
605	Gb16641.t1	K03243	translation initiation factor 5B (EIF5B)	Brite Hierarchies	Protein families: genetic information processing
606	Gb8720.t1	K14816	pre-60S factor REI1 (REI1)	Brite Hierarchies	Protein families: genetic information processing
607	Gb9843.t1	K11306	histone acetyltransferase MYST4 (MYST4, KAT6B)	Brite Hierarchies	Protein families: genetic information processing
608	Gb9843.t1	K11378	histone acetyltransferase SAS3 (SAS3)	Brite Hierarchies	Protein families: genetic information processing
609	Gb17559.t1	K14833	nucleolar complex protein 2 (NOC2)	Brite Hierarchies	Protein families: genetic information processing
610	Gb3676.t1	K02729	20S proteasome subunit alpha 5 (PSMA5)	Genetic Information Processing	Folding, sorting and degradation
611	Gb3468.t1	K11587	chromobox protein 5 (CBX5, HP1A)	Brite Hierarchies	Protein families: genetic information processing
612	Gb3810.t1	K00027	malate dehydrogenase (oxaloacetate-decarboxylating) (ME2, sfcA, maeA)	Metabolism	Carbohydrate metabolism
613	Gb12167.t1	K14847	ribosome production factor 2 (RPF2)	Brite Hierarchies	Protein families: genetic information processing
614	Gb4099.t1	K14849	ribosomal RNA-processing protein 1 (RRP1)	Brite Hierarchies	Protein families: metabolism
615	Gb8586.t1	K08857	NIMA (never in mitosis gene a)-related kinase 1/4/5 (NEK1_4_5)	Brite Hierarchies	Protein families: metabolism
616	Gb9671.t1	K10761	tRNA(His) guanylyltransferase (THG1)	Brite Hierarchies	Protein families: genetic information processing
617	Gb8143.t1	K04648	dynactin 1 (DCTN1)	Organismal Systems	Excretory system
618	Gb6830.t1	K15267	mitochondrial transcription factor 1 (MTEF1)	Brite Hierarchies	Protein families: genetic information processing
619	Gb3822.t1	K01192	beta-mannosidase (E3.2.1.25, MANBA, manB)	Metabolism	Glycan biosynthesis and metabolism
620	Gb9596.t1	K09539	DnaJ homolog subfamily C member 19 (DNAJC19)	Brite Hierarchies	Protein families: genetic information processing
621	Gb13697.t1	K17806	mitochondrial import inner membrane translocase subunit TIM23 (PAM17, TIM23)	Brite Hierarchies	Protein families: genetic information processing
622	Gb4932.t1	K10413	dynein heavy chain 1, cytosolic (DYNC1H)	Cellular Processes	Transport and catabolism
623	Gb16382.t1	K11790	denticleless (DTL, CDT2, DCAF2)	Brite Hierarchies	Protein families: genetic information processing
624	Gb2506.t1	K15402	fatty acid omega-hydroxylase (CYP86B1)	Metabolism	Lipid metabolism
625	Gb2506.t1	K00493	unspecific monooxygenase (E1.14.14.1)	Not Included in Pathway or Brite	Unclassified: metabolism
626	Gb4860.t1	K05841	sterol 3beta-glucosyltransferase (E2.4.1.173)	Brite Hierarchies	Protein families: metabolism
627	Gb17401.t1	K10808	ribonucleoside-diphosphate reductase subunit M2 (RRM2)	Metabolism	Nucleotide metabolism
628	Gb18223.t1	K15601	lysine-specific demethylase 3 (KDM3)	Organismal Systems	Environmental adaptation
629	Gb7631.t1	K19001	ATP-dependent DNA helicase (HELLS, DDM1)	Brite Hierarchies	Protein families: genetic information processing
630	Gb17453.t1	K00354	NADPH2 dehydrogenase (E1.6.99.1)	Not Included in Pathway or Brite	Unclassified: metabolism
631	Gb11468.t1	K15530	rhamnogalacturonan acetylesterase (RGAE)	Not Included in Pathway or Brite	Unclassified: metabolism
632	Gb7566.t1	K15402	fatty acid omega-hydroxylase (CYP86B1)	Metabolism	Lipid metabolism
633	Gb7566.t1	K00493	unspecific monooxygenase (E1.14.14.1)	Not Included in Pathway or Brite	Unclassified: metabolism
634	Gb11310.t1	K00624	carnitine O-acetyltransferase (E2.3.1.7)	Cellular Processes	Transport and catabolism
635	Gb14332.t1	K14292	trimethylguanosine synthase (TGS1)	Brite Hierarchies	Protein families: genetic information processing
636	Gb15093.t1	K15102	solute carrier family 25 (mitochondrial phosphate transporter), member 3 (SLC25A3, PHC, PIC)	Brite Hierarchies	Protein families: signaling and cellular processes
637	Gb4502.t4	K07880	Ras-related protein Rab-4B (RAB4B)	Brite Hierarchies	Protein families: genetic information processing
638	Gb4502.t3	K07880	Ras-related protein Rab-4B (RAB4B)	Brite Hierarchies	Protein families: genetic information processing
639	Gb13535.t1	K00750	glycogenin (GYG1, GYG2)	Metabolism	Carbohydrate metabolism
640	Gb16860.t1	K17989	L-serine/L-threonine ammonia-lyase (SDS, SDH, CHA1)	Metabolism	Amino acid metabolism
641	Gb632.t1	K11593	eukaryotic translation initiation factor 2C (ELF2C, AGO)	Organismal Systems	Development and regeneration
642	Gb7961.t1	K04567	lysyl-tRNA synthetase, class II (KARS, lysS)	Genetic Information Processing	Translation
643	Gb9980.t1	K05019	chloride channel, nucleotide-sensitive, 1A (CLNS1A)	Brite Hierarchies	Protein families: genetic information processing
644	Gb13527.t1	K01557	acylpyruvate hydrolase (FAHD1)	Metabolism	Amino acid metabolism
645	Gb9523.t2	K10380	ankyrin (ANK)	Organismal Systems	Immune system
646	Gb9523.t2	K15503	serine/threonine-protein phosphatase 6 regulatory ankyrin repeat subunit B (ANKRD44)	Brite Hierarchies	Protein families: metabolism
647	Gb16862.t1	K11699	RNA-dependent RNA polymerase (RDR, RDRP)	Brite Hierarchies	Protein families: genetic information processing
648	Gb16862.t1	K14326	regulator of nonsense transcripts 1 (UPF1, RENT1)	Genetic Information Processing	Translation
649	Gb2547.t1	K00953	FAD synthetase (FLAD1)	Metabolism	Metabolism of cofactors and vitamins
650	Gb15723.t1	K17428	large subunit ribosomal protein L47 (MRPL47, NCM1)	Brite Hierarchies	Protein families: genetic information processing
651	Gb3614.t1	K19791	iron transport multicopper oxidase (FET3_5)	Brite Hierarchies	Protein families: signaling and cellular processes
652	Gb15673.t1	K10586	baculoviral IAP repeat-containing protein 6 (apollon) (BIRC6, BRUCE)	Genetic Information Processing	Folding, sorting and degradation
653	Gb7652.t2	K00344	NADPH2:quinone reductase (qor, CRYZ)	Not Included in Pathway or Brite	Unclassified: metabolism
654	Gb9982.t1	K01099	inositol polyphosphate 5-phosphatase INPP5B/F (INPP5B_F)	Metabolism	Carbohydrate metabolism
655	Gb13322.t1	K01027	3-oxoacid CoA-transferase (OXCT)	Metabolism	Carbohydrate metabolism
656	Gb4269.t1	K14404	cleavage and polyadenylation specificity factor subunit 4 (CPSF4, YTH1)	Genetic Information Processing	Translation
657	Gb13452.t1	K07300	Ca2+:H+ antiporter (chaA, CAX)	Brite Hierarchies	Protein families: signaling and cellular processes
658	Gb13452.t1	K11699	RNA-dependent RNA polymerase (RDR, RDRP)	Brite Hierarchies	Protein families: genetic information processing
659	Gb14711.t1	K01279	tripeptidyl-peptidase I (TPP1, CLN2)	Cellular Processes	Transport and catabolism
660	Gb9521.t1	K06997	PLP dependent protein (yggS, PROSC)	Not Included in Pathway or Brite	Amino acid metabolism
661	Gb15936.t1	K03031	26S proteasome regulatory subunit N12 (PSMD8, RPN12)	Genetic Information Processing	Folding, sorting and degradation
662	Gb14523.t1	K19841	protein STE50 (STE50)	Environmental Information Processing	Signal transduction
663	Gb4789.t1	K07562	nonsense-mediated mRNA decay protein 3 (NMD3)	Genetic Information Processing	Translation
664	Gb7695.t1	K17648	versiconal hemiacetal acetate esterase (ESTA)	Metabolism	Biosynthesis of other secondary metabolites
665	Gb12739.t1	K01613	phosphatidylserine decarboxylase (psd, PISD)	Metabolism	Lipid metabolism
666	Gb17822.t1	K11215	transcription factor STE12 (STE12)	Environmental Information Processing	Signal transduction
667	Gb9594.t1	K14326	regulator of nonsense transcripts 1 (UPF1, RENT1)	Genetic Information Processing	Translation
668	Gb9594.t1	K10706	senataxin (SETX, ALS4)	Human Diseases	Neurodegenerative disease
669	Gb12863.t1	K01176	alpha-amylase (AMY, amyA, malS)	Metabolism	Carbohydrate metabolism
670	Gb520.t1	K14016	ubiquitin fusion degradation protein 1 (UFD1)	Genetic Information Processing	Folding, sorting and degradation
671	Gb4058.t1	K12832	splicing factor 3B subunit 5 (SF3B5, SF3B10)	Genetic Information Processing	Transcription
672	Gb11686.t1	K14327	regulator of nonsense transcripts 2 (UPF2, RENT2)	Genetic Information Processing	Translation
673	Gb1642.t1	K00252	glutaryl-CoA dehydrogenase (GCDH, gcdH)	Metabolism	Lipid metabolism
674	Gb12143.t1	K15402	fatty acid omega-hydroxylase (CYP86B1)	Metabolism	Lipid metabolism
675	Gb12143.t1	K00493	unspecific monooxygenase (E1.14.14.1)	Not Included in Pathway or Brite	Unclassified: metabolism
676	Gb12469.t1	K03843	alpha-1,3/alpha-1,6-mannosyltransferase (ALG2)	Metabolism	Glycan biosynthesis and metabolism
677	Gb17665.t1	K17066	alcohol oxidase (MOX)	Metabolism	Energy metabolism
678	Gb2815.t1	K08852	serine/threonine-protein kinase/endoribonuclease IRE1 (ERN1)	Genetic Information Processing	Folding, sorting and degradation
679	Gb5556.t1	K12854	pre-mRNA-splicing helicase BRR2 (SNRNP200, BRR2)	Genetic Information Processing	Transcription
680	Gb6295.t1	K06689	ubiquitin-conjugating enzyme E2 D (UBE2D, UBC4, UBC5)	Genetic Information Processing	Folding, sorting and degradation
681	Gb10190.t1	K03507	DNA replication regulator DPB11 (DPB11)	Brite Hierarchies	Protein families: genetic information processing
682	Gb6164.t1	K01648	ATP citrate (pro-S)-lyase (ACLY)	Metabolism	Carbohydrate metabolism
683	Gb18259.t1	K17644	norsolorinic acid ketoreductase (aflD, nor-1)	Metabolism	Biosynthesis of other secondary metabolites
684	Gb16189.t1	K02963	small subunit ribosomal protein S18 (RP-S18, MRPS18, rpsR)	Genetic Information Processing	Translation
685	Gb1259.t1	K15192	TATA-binding protein-associated factor (BTAF1, MOT1)	Brite Hierarchies	Protein families: genetic information processing
686	Gb5099.t2	K11664	vacuolar protein sorting-associated protein 72 (VPS72, TCFL1, YL1)	Brite Hierarchies	Protein families: genetic information processing
687	Gb5099.t1	K11664	vacuolar protein sorting-associated protein 72 (VPS72, TCFL1, YL1)	Brite Hierarchies	Protein families: genetic information processing
688	Gb6033.t1	K08501	syntaxin 8 (STX8)	Genetic Information Processing	Folding, sorting and degradation
689	Gb4467.t1	K13076	sphingolipid 8-(E)-desaturase (SLD)	Not Included in Pathway or Brite	Unclassified: metabolism
690	Gb16569.t1	K09051	ATF/CREB family transcription factor (SKO1, ATF1, PCR1)	Environmental Information Processing	Signal transduction
691	Gb15802.t1	K03251	translation initiation factor 3 subunit D (EIF3D)	Brite Hierarchies	Protein families: genetic information processing
692	Gb12749.t1	K10259	F-box and WD-40 domain protein MET30 (MET30)	Genetic Information Processing	Folding, sorting and degradation
693	Gb4927.t1	K17424	large subunit ribosomal protein L43 (MRPL43)	Brite Hierarchies	Protein families: genetic information processing
694	Gb3547.t1	K14408	cleavage stimulation factor subunit 3 (CSTF3, RNA14)	Genetic Information Processing	Translation
695	Gb13435.t1	K01476	arginase (E3.5.3.1, rocF, arg)	Metabolism	Amino acid metabolism
696	Gb1043.t1	K00604	methionyl-tRNA formyltransferase (MTFMT, fmt)	Metabolism	Metabolism of cofactors and vitamins
697	Gb13006.t1	K11593	eukaryotic translation initiation factor 2C (ELF2C, AGO)	Organismal Systems	Development and regeneration
698	Gb14034.t1	K01533	Cu2+-exporting ATPase (copB)	Not Included in Pathway or Brite	Unclassified: metabolism
699	Gb9346.t1	K09510	DnaJ homolog subfamily B member 4 (DNAJB4)	Brite Hierarchies	Protein families: genetic information processing
700	Gb3096.t1	K01895	acetyl-CoA synthetase (ACSS, acs)	Metabolism	Carbohydrate metabolism
701	Gb11358.t2	K03681	exosome complex component RRP40 (RRP40, EXOSC3)	Genetic Information Processing	Folding, sorting and degradation
702	Gb11358.t1	K03681	exosome complex component RRP40 (RRP40, EXOSC3)	Genetic Information Processing	Folding, sorting and degradation
703	Gb9447.t1	K14791	periodic tryptophan protein 1 (PWP1)	Brite Hierarchies	Protein families: genetic information processing
704	Gb11769.t1	K00128	aldehyde dehydrogenase (NAD+) (ALDH)	Metabolism	Carbohydrate metabolism
705	Gb11769.t1	K00129	aldehyde dehydrogenase (NAD(P)+) (E1.2.1.5)	Metabolism	Carbohydrate metabolism
706	Gb2866.t1	K08269	serine/threonine-protein kinase ULK2 (ULK2, ATG1)	Environmental Information Processing	Signal transduction
707	Gb12018.t1	K04459	dual specificity MAP kinase phosphatase (DUSP, MKP)	Environmental Information Processing	Signal transduction
708	Gb3364.t1	K04564	superoxide dismutase, Fe-Mn family (SOD2)	Environmental Information Processing	Signal transduction
709	Gb7285.t1	K18914	adrenodoxin-NADP+ reductase (FDXR)	Brite Hierarchies	Protein families: genetic information processing
710	Gb12445.t1	K03515	DNA repair protein REV1 (REV1)	Genetic Information Processing	Replication and repair
711	Gb13917.t1	K02831	ser/thr/tyr protein kinase RAD53 (RAD53)	Cellular Processes	Cell growth and death
712	Gb13917.t1	K06641	serine/threonine-protein kinase Chk2 (CHK2)	Cellular Processes	Cell growth and death
713	Gb2641.t1	K03860	phosphatidylinositol glycan, class Q (PIGQ, GPI1)	Metabolism	Glycan biosynthesis and metabolism
714	Gb552.t1	K00799	glutathione S-transferase (GST, gst)	Metabolism	Metabolism of other amino acids
715	Gb11198.t1	K19868	thioredoxin domain-containing protein 3 (NME8, TXNDC3)	#N/A	#N/A
716	Gb17164.t1	K07497	putative transposase (K07497)	Not Included in Pathway or Brite	Unclassified: genetic information processing
717	Gb1006.t1	K03457	nucleobase:cation symporter-1, NCS1 family (TC.NCS1)	Not Included in Pathway or Brite	Unclassified: signaling and cellular processes
718	Gb7992.t1	K11569	DASH complex subunit DAD4 (DAD4, HSK2)	Brite Hierarchies	Protein families: genetic information processing
719	Gb4131.t1	K15105	solute carrier family 25 (mitochondrial aspartate/glutamate transporter), member 12/13 (SLC25A12_13, AGC)	Brite Hierarchies	Protein families: signaling and cellular processes
720	Gb128.t2	K15402	fatty acid omega-hydroxylase (CYP86B1)	Metabolism	Lipid metabolism
721	Gb128.t2	K00493	unspecific monooxygenase (E1.14.14.1)	Not Included in Pathway or Brite	Unclassified: metabolism
722	Gb128.t1	K15402	fatty acid omega-hydroxylase (CYP86B1)	Metabolism	Lipid metabolism
723	Gb128.t1	K00493	unspecific monooxygenase (E1.14.14.1)	Not Included in Pathway or Brite	Unclassified: metabolism
724	Gb4172.t2	K05355	hexaprenyl-diphosphate synthase (hexPS, COQ1)	Metabolism	Metabolism of terpenoids and polyketides
725	Gb4172.t1	K05355	hexaprenyl-diphosphate synthase (hexPS, COQ1)	Metabolism	Metabolism of terpenoids and polyketides
726	Gb16604.t1	K02938	large subunit ribosomal protein L8e (RP-L8e, RPL8)	Genetic Information Processing	Translation
727	Gb8042.t1	K01210	glucan 1,3-beta-glucosidase (E3.2.1.58)	Metabolism	Carbohydrate metabolism
728	Gb5193.t1	K10885	ATP-dependent DNA helicase 2 subunit 2 (XRCC5, KU80, G22P2)	Genetic Information Processing	Replication and repair
729	Gb4017.t1	K03256	tRNA (adenine-N(1)-)-methyltransferase non-catalytic subunit (TRM6, GCD10)	Brite Hierarchies	Protein families: genetic information processing
730	Gb4017.t1	K05756	actin related protein 2/3 complex, subunit 3 (ARPC3)	Cellular Processes	Transport and catabolism
731	Gb9912.t1	K07375	tubulin beta (TUBB)	Cellular Processes	Transport and catabolism
732	Gb7564.t1	K00071	corticosteroid 11-beta-dehydrogenase isozyme 2 (HSD11B2)	Metabolism	Lipid metabolism
733	Gb831.t1	K11593	eukaryotic translation initiation factor 2C (ELF2C, AGO)	Organismal Systems	Development and regeneration
734	Gb9125.t1	K10858	DNA mismatch repair protein PMS2 (PMS2)	Genetic Information Processing	Replication and repair
735	Gb15680.t1	K01785	aldose 1-epimerase (galM, GALM)	Metabolism	Carbohydrate metabolism
736	Gb6075.t1	K01880	glycyl-tRNA synthetase (GARS, glyS1)	Genetic Information Processing	Translation
737	Gb5109.t1	K03006	DNA-directed RNA polymerase II subunit RPB1 (RPB1, POLR2A)	Genetic Information Processing	Transcription
738	Gb2211.t1	K08257	mannan endo-1,6-alpha-mannosidase (E3.2.1.101)	Brite Hierarchies	Protein families: signaling and cellular processes
739	Gb17050.t1	K06067	histone deacetylase 1/2 (HDAC1_2)	Environmental Information Processing	Signal transduction
740	Gb10858.t1	K10426	dynactin 4 (DCTN4)	Organismal Systems	Excretory system
741	Gb9197.t2	K06695	26S proteasome regulatory subunit, ATPase 3, interacting protein (PSMC3IP)	Brite Hierarchies	Protein families: genetic information processing
742	Gb9197.t1	K06695	26S proteasome regulatory subunit, ATPase 3, interacting protein (PSMC3IP)	Brite Hierarchies	Protein families: genetic information processing
743	Gb9275.t1	K00387	sulfite oxidase (SUOX)	Metabolism	Energy metabolism
744	Gb5890.t1	K03028	26S proteasome regulatory subunit N1 (PSMD2, RPN1)	Genetic Information Processing	Folding, sorting and degradation
745	Gb2370.t2	K19386	NADH kinase (POS5)	Not Included in Pathway or Brite	Unclassified: metabolism
746	Gb18430.t1	K00555	tRNA (guanine26-N2/guanine27-N2)-dimethyltransferase (TRMT1, trm1)	Brite Hierarchies	Protein families: genetic information processing
747	Gb5047.t1	K08794	calcium/calmodulin-dependent protein kinase I (CAMK1)	Environmental Information Processing	Signal transduction
748	Gb8761.t1	K07025	putative hydrolase of the HAD superfamily (K07025)	Not Included in Pathway or Brite	Poorly characterized
749	Gb6265.t1	K01868	threonyl-tRNA synthetase (TARS, thrS)	Genetic Information Processing	Translation
750	Gb4338.t1	K08490	syntaxin 5 (STX5)	Genetic Information Processing	Folding, sorting and degradation
751	Gb12996.t1	K04345	protein kinase A (PKA)	Environmental Information Processing	Signal transduction
752	Gb7294.t1	K14758	casein kinase I homolog HRR25 (HRR25)	Genetic Information Processing	Translation
753	Gb7294.t2	K14758	casein kinase I homolog HRR25 (HRR25)	Genetic Information Processing	Translation
754	Gb9195.t1	K01613	phosphatidylserine decarboxylase (psd, PISD)	Metabolism	Lipid metabolism
755	Gb4054.t3	K18550	IMP and pyridine-specific 5'-nucleotidase (ISN1)	Metabolism	Nucleotide metabolism
756	Gb4054.t3	K14676	lysophospholipid hydrolase (NTE, NRE)	Metabolism	Lipid metabolism
757	Gb4054.t2	K18550	IMP and pyridine-specific 5'-nucleotidase (ISN1)	Metabolism	Nucleotide metabolism
758	Gb4054.t2	K14676	lysophospholipid hydrolase (NTE, NRE)	Metabolism	Lipid metabolism
759	Gb18432.t1	K11215	transcription factor STE12 (STE12)	Environmental Information Processing	Signal transduction
760	Gb7356.t1	K05610	ubiquitin carboxyl-terminal hydrolase L5 (UCHL5, UCH37)	Brite Hierarchies	Protein families: metabolism
761	Gb15966.t1	K10808	ribonucleoside-diphosphate reductase subunit M2 (RRM2)	Metabolism	Nucleotide metabolism
762	Gb4263.t1	K04392	Ras-related C3 botulinum toxin substrate 1 (RAC1)	Environmental Information Processing	Signal transduction
763	Gb16729.t1	K03007	DNA-directed RNA polymerases I, II, and III subunit RPABC5 (RPB10, POLR2L)	Genetic Information Processing	Transcription
764	Gb13328.t1	K11518	mitochondrial import receptor subunit TOM40 (TOM40)	Human Diseases	Neurodegenerative disease
765	Gb18054.t2	K00108	choline dehydrogenase (betA, CHDH)	Metabolism	Amino acid metabolism
766	Gb18054.t1	K00108	choline dehydrogenase (betA, CHDH)	Metabolism	Amino acid metabolism
767	Gb16473.t1	K06883	uncharacterized protein (K06883)	Not Included in Pathway or Brite	Poorly characterized
768	Gb8563.t1	K03940	NADH dehydrogenase (ubiquinone) Fe-S protein 7 (NDUFS7)	Metabolism	Energy metabolism
769	Gb9771.t1	K01760	cystathionine beta-lyase (metC)	Metabolism	Amino acid metabolism
770	Gb3874.t1	K02889	large subunit ribosomal protein L21e (RP-L21e, RPL21)	Genetic Information Processing	Translation
771	Gb16885.t1	K11699	RNA-dependent RNA polymerase (RDR, RDRP)	Brite Hierarchies	Protein families: genetic information processing
772	Gb16885.t1	K14326	regulator of nonsense transcripts 1 (UPF1, RENT1)	Genetic Information Processing	Translation
773	Gb13111.t2	K17508	protein phosphatase PTC7 (PTC7, PPTC7)	Brite Hierarchies	Protein families: metabolism
774	Gb11208.t1	K11343	MRG-binding protein (MRGBP)	Brite Hierarchies	Protein families: genetic information processing
775	Gb11208.t1	K11399	chromatin modification-related protein EAF7 (EAF7)	Brite Hierarchies	Protein families: genetic information processing
776	Gb4830.t2	K15308	tristetraprolin (TTP)	Human Diseases	Infectious disease: viral
777	Gb5074.t1	K14309	nuclear pore complex protein Nup93 (NUP93, NIC96)	Genetic Information Processing	Translation
778	Gb5571.t1	K01466	allantoinase (allB)	Metabolism	Nucleotide metabolism
779	Gb3644.t1	K07126	uncharacterized protein (K07126)	Not Included in Pathway or Brite	Poorly characterized
780	Gb12947.t1	K11557	kinetochore protein Spc24, fungi type (SPC24)	Brite Hierarchies	Protein families: genetic information processing
781	Gb4289.t1	K03247	translation initiation factor 3 subunit H (EIF3H)	Human Diseases	Infectious disease: viral
782	Gb10038.t1	K10807	ribonucleoside-diphosphate reductase subunit M1 (RRM1)	Metabolism	Nucleotide metabolism
783	Gb772.t1	K08330	autophagy-related protein 11 (ATG11)	Cellular Processes	Transport and catabolism
784	Gb4921.t1	K01061	carboxymethylenebutenolidase (E3.1.1.45)	Metabolism	Xenobiotics biodegradation and metabolism
785	Gb7784.t2	K09567	peptidyl-prolyl isomerase H (cyclophilin H) (PPIH, CYPH)	Genetic Information Processing	Transcription
786	Gb7784.t1	K09567	peptidyl-prolyl isomerase H (cyclophilin H) (PPIH, CYPH)	Genetic Information Processing	Transcription
787	Gb9050.t1	K01381	saccharopepsin (PEP4)	Cellular Processes	Transport and catabolism
788	Gb9461.t1	K00799	glutathione S-transferase (GST, gst)	Metabolism	Metabolism of other amino acids
789	Gb10930.t1	K00077	2-dehydropantoate 2-reductase (panE, apbA)	Metabolism	Metabolism of cofactors and vitamins
790	Gb12945.t1	K07575	PUA domain protein (K07575)	Brite Hierarchies	Protein families: genetic information processing
791	Gb9253.t1	K06113	arabinan endo-1,5-alpha-L-arabinosidase (abnA)	Not Included in Pathway or Brite	Unclassified: metabolism
792	Gb1824.t1	K01858	myo-inositol-1-phosphate synthase (INO1, ISYNA1)	Metabolism	Carbohydrate metabolism
793	Gb14469.t1	K12828	splicing factor 3B subunit 1 (SF3B1, SAP155)	Genetic Information Processing	Transcription
794	Gb18111.t1	K00274	monoamine oxidase (MAO, aofH)	Metabolism	Amino acid metabolism
795	Gb18111.t1	K13366	polyamine oxidase (MPAO, PAO1)	Metabolism	Amino acid metabolism
796	Gb4297.t1	K07179	RIO kinase 2 (RIOK2)	Genetic Information Processing	Translation
797	Gb4693.t1	K18995	ATP-dependent RNA helicase DHX29 (DHX29)	Brite Hierarchies	Protein families: genetic information processing
798	Gb17285.t1	K17066	alcohol oxidase (MOX)	Metabolism	Energy metabolism
799	Gb225.t1	K06660	cell cycle serine/threonine-protein kinase CDC5/MSD2 (CDC5)	Cellular Processes	Cell growth and death
800	Gb225.t1	K06631	polo-like kinase 1 (PLK1)	Environmental Information Processing	Signal transduction
801	Gb13597.t1	K14443	protein Tob/BTG (TOB)	Genetic Information Processing	Folding, sorting and degradation
802	Gb3983.t1	K18035	receptor-type tyrosine-protein phosphatase O (PTPRO)	Brite Hierarchies	Protein families: metabolism
803	Gb3983.t1	K01104	protein-tyrosine phosphatase (E3.1.3.48)	Not Included in Pathway or Brite	Unclassified: metabolism
804	Gb3983.t2	K18035	receptor-type tyrosine-protein phosphatase O (PTPRO)	Brite Hierarchies	Protein families: metabolism
805	Gb3983.t2	K01104	protein-tyrosine phosphatase (E3.1.3.48)	Not Included in Pathway or Brite	Unclassified: metabolism
806	Gb8829.t1	K02989	small subunit ribosomal protein S5e (RP-S5e, RPS5)	Genetic Information Processing	Translation
807	Gb4437.t1	K01875	seryl-tRNA synthetase (SARS, serS)	Genetic Information Processing	Translation
808	Gb13805.t1	K19347	SUN domain-containing protein 1/2 (SUN1_2)	Brite Hierarchies	Protein families: genetic information processing
809	Gb15759.t1	K13176	THO complex subunit 7 (THOC7)	Genetic Information Processing	Translation
810	Gb5352.t1	K01560	2-haloacid dehalogenase (E3.8.1.2)	Metabolism	Xenobiotics biodegradation and metabolism
811	Gb16711.t1	K03963	NADH dehydrogenase (ubiquinone) 1 beta subcomplex subunit 7 (NDUFB7)	Metabolism	Energy metabolism
812	Gb12477.t1	K15920	xylan 1,4-beta-xylosidase (XYL4)	Metabolism	Carbohydrate metabolism
813	Gb8036.t1	K06867	uncharacterized protein (K06867)	Not Included in Pathway or Brite	Poorly characterized
814	Gb10187.t1	K15168	mediator of RNA polymerase II transcription subunit 25 (MED25)	#N/A	#N/A
815	Gb12110.t1	K03942	NADH dehydrogenase (ubiquinone) flavoprotein 1 (NDUFV1)	Metabolism	Energy metabolism
816	Gb13440.t1	K10572	inositol-pentakisphosphate 2-kinase (IPPK)	Metabolism	Carbohydrate metabolism
817	Gb16652.t2	K15165	mediator of RNA polymerase II transcription subunit 13, fungi type (SSN2, MED13)	#N/A	#N/A
818	Gb12968.t1	K11275	histone H1/5 (H1_5)	Brite Hierarchies	Protein families: genetic information processing
819	Gb17348.t1	K11090	lupus La protein (LA, SSB)	Human Diseases	Immune disease
820	Gb10336.t1	K00128	aldehyde dehydrogenase (NAD+) (ALDH)	Metabolism	Carbohydrate metabolism
821	Gb10336.t1	K00129	aldehyde dehydrogenase (NAD(P)+) (E1.2.1.5)	Metabolism	Carbohydrate metabolism
822	Gb14554.t1	K14831	protein MAK16 (MAK16)	Brite Hierarchies	Protein families: genetic information processing
823	Gb11238.t1	K17759	NAD(P)H-hydrate epimerase (AIBP, nnrE)	Not Included in Pathway or Brite	Unclassified: metabolism
824	Gb9762.t1	K06950	uncharacterized protein (K06950)	Not Included in Pathway or Brite	Poorly characterized
825	Gb9386.t1	K15601	lysine-specific demethylase 3 (KDM3)	Organismal Systems	Environmental adaptation
826	Gb17971.t1	K06237	collagen, type IV, alpha (COL4A)	Environmental Information Processing	Signal transduction
827	Gb16004.t1	K01930	folylpolyglutamate synthase (FPGS)	Metabolism	Metabolism of cofactors and vitamins
828	Gb15315.t1	K11654	SWI/SNF-related matrix-associated actin-dependent regulator of chromatin subfamily A member 5 (SMARCA5, SNF2H, ISWI)	Brite Hierarchies	Protein families: genetic information processing
829	Gb8367.t1	K03252	translation initiation factor 3 subunit C (EIF3C)	Brite Hierarchies	Protein families: genetic information processing
830	Gb5142.t1	K17439	large subunit ribosomal protein L35 (MRPL35)	Brite Hierarchies	Protein families: genetic information processing
831	Gb5776.t1	K01881	prolyl-tRNA synthetase (PARS, proS)	Genetic Information Processing	Translation
832	Gb2271.t1	K00306	sarcosine oxidase / L-pipecolate oxidase (PIPOX)	Metabolism	Amino acid metabolism
833	Gb14766.t1	K06126	ubiquinone biosynthesis monooxygenase Coq6 (COQ6)	Metabolism	Metabolism of cofactors and vitamins
834	Gb3864.t1	K16466	centrin-3 (CETN3, CDC31)	Brite Hierarchies	Protein families: genetic information processing
835	Gb8365.t1	K18384	trans-L-3-hydroxyproline dehydratase (L3HYPDH)	Metabolism	Amino acid metabolism
836	Gb14677.t1	K10295	F-box protein 9 (FBXO9)	Brite Hierarchies	Protein families: genetic information processing
837	Gb4375.t1	K00720	ceramide glucosyltransferase (UGCG)	Metabolism	Lipid metabolism
838	Gb5082.t1	K10413	dynein heavy chain 1, cytosolic (DYNC1H)	Cellular Processes	Transport and catabolism
839	Gb2669.t1	K13280	signal peptidase I (SEC11, sipW)	Genetic Information Processing	Folding, sorting and degradation
840	Gb8919.t1	K00858	NAD+ kinase (ppnK, NADK)	Metabolism	Metabolism of cofactors and vitamins
841	Gb11651.t1	K00799	glutathione S-transferase (GST, gst)	Metabolism	Metabolism of other amino acids
842	Gb9522.t1	K06997	PLP dependent protein (yggS, PROSC)	Not Included in Pathway or Brite	Amino acid metabolism
843	Gb16034.t1	K06018	endopolyphosphatase (PPN1)	Not Included in Pathway or Brite	Unclassified: metabolism
844	Gb8250.t1	K03540	ribonuclease P protein subunit RPR2 (RPR2, RPP21)	Brite Hierarchies	Protein families: genetic information processing
845	Gb377.t1	K10341	WD repeat and SOCS box-containing protein 1 (WSB1)	Brite Hierarchies	Protein families: genetic information processing
846	Gb13315.t1	K11268	N-acetyltransferase (ESCO, ECO1)	Brite Hierarchies	Protein families: genetic information processing
847	Gb9945.t1	K00135	succinate-semialdehyde dehydrogenase / glutarate-semialdehyde dehydrogenase (gabD)	Metabolism	Carbohydrate metabolism
848	Gb5421.t1	K15402	fatty acid omega-hydroxylase (CYP86B1)	Metabolism	Lipid metabolism
849	Gb5421.t1	K00493	unspecific monooxygenase (E1.14.14.1)	Not Included in Pathway or Brite	Unclassified: metabolism
850	Gb11791.t1	K00799	glutathione S-transferase (GST, gst)	Metabolism	Metabolism of other amino acids
851	Gb5786.t1	K17818	D-arabinitol dehydrogenase (NADP+) (ARD1)	Metabolism	Carbohydrate metabolism
852	Gb4998.t1	K00226	dihydroorotate dehydrogenase (fumarate) (pyrD)	Metabolism	Nucleotide metabolism
853	Gb11155.t1	K02950	small subunit ribosomal protein S12 (RP-S12, MRPS12, rpsL)	Genetic Information Processing	Translation
854	Gb7786.t1	K00921	1-phosphatidylinositol-3-phosphate 5-kinase (PIKFYVE, FAB1)	Metabolism	Carbohydrate metabolism
855	Gb11486.t1	K17732	mitochondrial-processing peptidase subunit beta (PMPCB, MAS1)	Brite Hierarchies	Protein families: metabolism
856	Gb5189.t1	K06158	ATP-binding cassette, subfamily F, member 3 (ABCF3)	Brite Hierarchies	Protein families: genetic information processing
857	Gb3153.t1	K01381	saccharopepsin (PEP4)	Cellular Processes	Transport and catabolism
858	Gb17626.t1	K15304	Ran-binding protein 3 (RANBP3)	Human Diseases	Infectious disease: viral
859	Gb9401.t1	K12446	L-arabinokinase (E2.7.1.46)	Metabolism	Carbohydrate metabolism
860	Gb8751.t1	K00799	glutathione S-transferase (GST, gst)	Metabolism	Metabolism of other amino acids
861	Gb10476.t1	K14430	phosphate transporter (PHO87_91)	Brite Hierarchies	Protein families: signaling and cellular processes
862	Gb4594.t1	K01061	carboxymethylenebutenolidase (E3.1.1.45)	Metabolism	Xenobiotics biodegradation and metabolism
863	Gb12913.t1	K18187	protein PET100, fungi type (PET100F)	Brite Hierarchies	Protein families: genetic information processing
864	Gb9018.t1	K00434	L-ascorbate peroxidase (E1.11.1.11)	Metabolism	Carbohydrate metabolism
865	Gb9903.t1	K08176	MFS transporter, PHS family, inorganic phosphate transporter (PHO84)	Brite Hierarchies	Protein families: signaling and cellular processes
866	Gb16919.t1	K09523	DnaJ homolog subfamily C member 3 (DNAJC3)	Genetic Information Processing	Folding, sorting and degradation
867	Gb2161.t2	K20061	arrestin-related trafficking adapter 3/6 (ALY1_2, ART3_6)	Brite Hierarchies	Protein families: genetic information processing
868	Gb4675.t1	K14721	DNA-directed RNA polymerase III subunit RPC5 (RPC5, POLR3E)	Genetic Information Processing	Transcription
869	Gb14515.t2	K01293	Gly-Xaa carboxypeptidase (E3.4.17.4)	Brite Hierarchies	Protein families: metabolism
870	Gb14515.t2	K13049	carboxypeptidase PM20D1 (PM20D1)	Brite Hierarchies	Protein families: metabolism
871	Gb13274.t1	K00894	ethanolamine kinase (ETNK, EKI)	Metabolism	Lipid metabolism
872	Gb13274.t1	K00866	choline kinase (CKI1)	Metabolism	Lipid metabolism
873	Gb2573.t1	K11274	chromosome transmission fidelity protein 4 (WDHD1, CTF4)	Brite Hierarchies	Protein families: genetic information processing
874	Gb12920.t1	K10958	DNA repair protein RAD57 (RAD57)	Genetic Information Processing	Replication and repair
875	Gb4193.t1	K17421	large subunit ribosomal protein L40 (MRPL40)	Brite Hierarchies	Protein families: genetic information processing
876	Gb1826.t1	K17496	mitochondrial import inner membrane translocase subunit TIM50 (TIM50)	Brite Hierarchies	Protein families: genetic information processing
877	Gb5210.t1	K01551	arsenite-transporting ATPase (arsA, ASNA1)	Brite Hierarchies	Protein families: genetic information processing
878	Gb1552.t1	K14786	protein KRI1 (KRI1)	Brite Hierarchies	Protein families: genetic information processing
879	Gb6981.t1	K02206	cyclin-dependent kinase 2 (CDK2)	Environmental Information Processing	Signal transduction
880	Gb6981.t1	K04563	cyclin-dependent kinase (CDC28, CDC2)	Environmental Information Processing	Signal transduction
881	Gb13601.t1	K01188	beta-glucosidase (E3.2.1.21)	Metabolism	Carbohydrate metabolism
882	Gb12872.t1	K17608	striatin 1/3/4 (STRN1_3_4)	Environmental Information Processing	Signal transduction
883	Gb16402.t1	K01876	aspartyl-tRNA synthetase (DARS, aspS)	Genetic Information Processing	Translation
884	Gb14119.t1	K10590	E3 ubiquitin-protein ligase TRIP12 (TRIP12)	Genetic Information Processing	Folding, sorting and degradation
885	Gb3452.t1	K00417	ubiquinol-cytochrome c reductase subunit 7 (QCR7, UQCRB)	Metabolism	Energy metabolism
886	Gb6724.t1	K10380	ankyrin (ANK)	Organismal Systems	Immune system
887	Gb6724.t1	K15503	serine/threonine-protein phosphatase 6 regulatory ankyrin repeat subunit B (ANKRD44)	Brite Hierarchies	Protein families: metabolism
888	Gb6522.t1	K14315	nucleoporin NDC1 (NDC1, TMEM48)	Genetic Information Processing	Translation
889	Gb12826.t1	K01515	ADP-ribose pyrophosphatase (nudF)	Metabolism	Nucleotide metabolism
890	Gb7833.t1	K07443	methylated-DNA-protein-cysteine methyltransferase related protein (ybaZ)	Not Included in Pathway or Brite	Unclassified: genetic information processing
891	Gb15729.t1	K16073	magnesium transporter (ALR, MNR)	Brite Hierarchies	Protein families: signaling and cellular processes
892	Gb12534.t1	K17257	integrin alpha FG-GAP repeat containing protein 1 (ITFG1)	Brite Hierarchies	Protein families: signaling and cellular processes
893	Gb6580.t1	K19619	tyrosyl-DNA phosphodiesterase 2 (TDP2)	Brite Hierarchies	Protein families: genetic information processing
894	Gb4139.t1	K03639	GTP 3',8-cyclase (moaA, CNX2)	Metabolism	Metabolism of cofactors and vitamins
895	Gb6580.t2	K19619	tyrosyl-DNA phosphodiesterase 2 (TDP2)	Brite Hierarchies	Protein families: genetic information processing
896	Gb8435.t1	K11878	proteasome assembly chaperone 4 (PSMG4, PAC4)	Brite Hierarchies	Protein families: genetic information processing
897	Gb6638.t1	K07203	serine/threonine-protein kinase mTOR (MTOR, FRAP, TOR)	Environmental Information Processing	Signal transduction
898	Gb16188.t1	K12767	serine/threonine-protein kinase RIM15 (RIM15)	Cellular Processes	Transport and catabolism
899	Gb9484.t1	K01951	GMP synthase (glutamine-hydrolysing) (guaA, GMPS)	Metabolism	Nucleotide metabolism
900	Gb3636.t1	K04523	ubiquilin (UBQLN, DSK2)	Genetic Information Processing	Folding, sorting and degradation
901	Gb15203.t1	K02127	F-type H+-transporting ATPase subunit b (ATPeF0B, ATP5F1, ATP4)	Metabolism	Energy metabolism
902	Gb7751.t1	K10631	E3 ubiquitin-protein ligase Topors (TOPORS)	Brite Hierarchies	Protein families: genetic information processing
903	Gb11016.t1	K00574	cyclopropane-fatty-acyl-phospholipid synthase (cfa)	Not Included in Pathway or Brite	Unclassified: metabolism
904	Gb4387.t1	K17743	D-xylose reductase (XR)	Metabolism	Carbohydrate metabolism
905	Gb17729.t1	K01855	tRNA pseudouridine38/39 synthase (PUS3, DEG1)	Brite Hierarchies	Protein families: genetic information processing
906	Gb8013.t1	K01687	dihydroxy-acid dehydratase (ilvD)	Metabolism	Amino acid metabolism
907	Gb1067.t1	K17878	nicotinamide N-methyltransferase (NNT1)	Brite Hierarchies	Protein families: genetic information processing
908	Gb2108.t1	K19791	iron transport multicopper oxidase (FET3_5)	Brite Hierarchies	Protein families: signaling and cellular processes
909	Gb4527.t1	K12780	meiotic recombination protein REC8, fungi type (REC8)	Cellular Processes	Cell growth and death
910	Gb6821.t2	K17741	NADPH-dependent methylglyoxal reductase (GRE2)	Metabolism	Carbohydrate metabolism
911	Gb10759.t1	K06127	2-methoxy-6-polyprenyl-1,4-benzoquinol methylase (COQ5)	Metabolism	Metabolism of cofactors and vitamins
912	Gb11534.t1	K15371	glutamate dehydrogenase (GDH2)	Metabolism	Energy metabolism
913	Gb4659.t1	K08818	cell division cycle 2-like (CDC2L)	Brite Hierarchies	Protein families: metabolism
914	Gb16242.t1	K19356	lytic cellulose monooxygenase (C1-hydroxylating) (E1.14.99.54)	Not Included in Pathway or Brite	Unclassified: metabolism
915	Gb7153.t1	K17069	O-acetylhomoserine/O-acetylserine sulfhydrylase (MET17)	Metabolism	Energy metabolism
916	Gb16531.t1	K14168	cytoplasmic tRNA 2-thiolation protein 1 (CTU1, NCS6)	Genetic Information Processing	Folding, sorting and degradation
917	Gb2820.t1	K06653	CDK inhibitor PHO81 (PHO81)	Cellular Processes	Cell growth and death
918	Gb9126.t1	K10858	DNA mismatch repair protein PMS2 (PMS2)	Genetic Information Processing	Replication and repair
919	Gb11242.t1	K11412	NAD-dependent deacetylase sirtuin 2 (SIRT2, SIR2L2)	Metabolism	Metabolism of cofactors and vitamins
920	Gb11242.t1	K11121	NAD-dependent histone deacetylase SIR2 (SIR2)	Metabolism	Metabolism of cofactors and vitamins
921	Gb2190.t1	K12343	3-oxo-5-alpha-steroid 4-dehydrogenase 1 (SRD5A1)	Metabolism	Lipid metabolism
922	Gb11115.t1	K02155	V-type H+-transporting ATPase 16kDa proteolipid subunit (ATPeV0C, ATP6L)	Metabolism	Energy metabolism
923	Gb838.t1	K00559	sterol 24-C-methyltransferase (E2.1.1.41, SMT1, ERG6)	Metabolism	Lipid metabolism
924	Gb12361.t1	K17900	lipase ATG15 (ATG15, AUT5)	Metabolism	Lipid metabolism
925	Gb8566.t1	K19704	protein phosphatase PTC1 (PTC1)	Environmental Information Processing	Signal transduction
926	Gb7331.t2	K12589	exosome complex component RRP42 (RRP42, EXOSC7)	Genetic Information Processing	Folding, sorting and degradation
927	Gb7331.t1	K12589	exosome complex component RRP42 (RRP42, EXOSC7)	Genetic Information Processing	Folding, sorting and degradation
928	Gb8359.t1	K03237	translation initiation factor 2 subunit 1 (EIF2S1)	Genetic Information Processing	Folding, sorting and degradation
929	Gb4851.t1	K03781	catalase (katE, CAT, catB, srpA)	Metabolism	Carbohydrate metabolism
930	Gb5695.t1	K03105	signal recognition particle subunit SRP19 (SRP19)	Genetic Information Processing	Folding, sorting and degradation
931	Gb935.t1	K12881	THO complex subunit 4 (THOC4, ALY)	Genetic Information Processing	Transcription
932	Gb16250.t1	K11095	U1 small nuclear ribonucleoprotein C (SNRPC)	Genetic Information Processing	Transcription
933	Gb10070.t1	K15532	unsaturated rhamnogalacturonyl hydrolase (yteR, yesR)	Not Included in Pathway or Brite	Unclassified: metabolism
934	Gb13049.t1	K16803	cytoskeleton-associated protein 5 (CKAP5, XMAP215)	Brite Hierarchies	Protein families: genetic information processing
935	Gb14400.t1	K10903	HUS1 checkpoint protein (HUS1)	Cellular Processes	Cell growth and death
936	Gb4739.t1	K01057	6-phosphogluconolactonase (PGLS, pgl, devB)	Metabolism	Carbohydrate metabolism
937	Gb5697.t1	K02139	F-type H+-transporting ATPase subunit f (ATPeFF, ATP17)	Metabolism	Energy metabolism
938	Gb16240.t1	K00809	deoxyhypusine synthase (DHPS, dys)	Not Included in Pathway or Brite	Unclassified: metabolism
939	Gb2005.t1	K01054	acylglycerol lipase (MGLL)	Metabolism	Lipid metabolism
940	Gb13898.t1	K02831	ser/thr/tyr protein kinase RAD53 (RAD53)	Cellular Processes	Cell growth and death
941	Gb13898.t1	K06641	serine/threonine-protein kinase Chk2 (CHK2)	Cellular Processes	Cell growth and death
942	Gb16247.t1	K03360	F-box and leucine-rich repeat protein GRR1 (GRR1)	Genetic Information Processing	Folding, sorting and degradation
943	Gb11274.t1	K15441	tRNA-specific adenosine deaminase 2 (TAD2, ADAT2)	Brite Hierarchies	Protein families: genetic information processing
944	Gb230.t1	K11718	UDP-glucose:glycoprotein glucosyltransferase (HUGT)	Genetic Information Processing	Folding, sorting and degradation
945	Gb11180.t1	K11226	mitogen-activated protein kinase kinase (STE7)	Environmental Information Processing	Signal transduction
946	Gb11180.t1	K08857	NIMA (never in mitosis gene a)-related kinase 1/4/5 (NEK1_4_5)	Brite Hierarchies	Protein families: metabolism
947	Gb17599.t1	K12626	U6 snRNA-associated Sm-like protein LSm7 (LSM7)	Genetic Information Processing	Transcription
948	Gb9479.t1	K14307	nucleoporin p58/p45 (NUPL1, NUP49)	Genetic Information Processing	Translation
949	Gb6819.t1	K17741	NADPH-dependent methylglyoxal reductase (GRE2)	Metabolism	Carbohydrate metabolism
950	Gb8427.t1	K02996	small subunit ribosomal protein S9 (RP-S9, MRPS9, rpsI)	Genetic Information Processing	Translation
951	Gb4262.t1	K15634	probable phosphoglycerate mutase (gpmB)	Metabolism	Carbohydrate metabolism
952	Gb8749.t1	K01870	isoleucyl-tRNA synthetase (IARS, ileS)	Genetic Information Processing	Translation
953	Gb756.t1	K14854	ribosome assembly protein 3 (RSA3)	Brite Hierarchies	Protein families: genetic information processing
954	Gb4611.t1	K18578	xyloglucan-specific exo-beta-1,4-glucanase (CEL74A)	Not Included in Pathway or Brite	Unclassified: metabolism
955	Gb16061.t1	K08819	cyclin-dependent kinase 12/13 (CDK12_13)	Brite Hierarchies	Protein families: metabolism
956	Gb16061.t1	K00916	CTD kinase subunit alpha (CTK1)	Brite Hierarchies	Protein families: metabolism
957	Gb8002.t3	K01952	phosphoribosylformylglycinamidine synthase (purL, PFAS)	Metabolism	Nucleotide metabolism
958	Gb16582.t1	K10884	ATP-dependent DNA helicase 2 subunit 1 (XRCC6, KU70, G22P1)	Genetic Information Processing	Replication and repair
959	Gb1495.t1	K03027	DNA-directed RNA polymerases I and III subunit RPAC1 (RPC40, POLR1C)	Genetic Information Processing	Transcription
960	Gb15030.t1	K19791	iron transport multicopper oxidase (FET3_5)	Brite Hierarchies	Protein families: signaling and cellular processes
961	Gb2658.t2	K01213	galacturan 1,4-alpha-galacturonidase (E3.2.1.67)	Metabolism	Carbohydrate metabolism
962	Gb2658.t2	K01184	polygalacturonase (E3.2.1.15)	Metabolism	Carbohydrate metabolism
963	Gb11741.t1	K08287	dual-specificity kinase (E2.7.12.1)	Not Included in Pathway or Brite	Unclassified: metabolism
964	Gb11741.t1	K00924	kinase (E2.7.1.-)	Not Included in Pathway or Brite	Unclassified: metabolism
965	Gb11741.t1	K08823	CDC-like kinase (CLK)	Brite Hierarchies	Protein families: metabolism
966	Gb14659.t1	K00728	dolichyl-phosphate-mannose-protein mannosyltransferase (POMT)	Metabolism	Glycan biosynthesis and metabolism
967	Gb7415.t1	K17894	GATA-binding protein 2 (GATA2)	Brite Hierarchies	Protein families: genetic information processing
968	Gb9223.t1	K05663	mitochondrial ABC transporter ATM (ABC.ATM)	#N/A	#N/A
969	Gb15432.t1	K02838	ribosome recycling factor (frr, MRRF, RRF)	Brite Hierarchies	Protein families: genetic information processing
970	Gb15432.t1	K00135	succinate-semialdehyde dehydrogenase / glutarate-semialdehyde dehydrogenase (gabD)	Metabolism	Carbohydrate metabolism
971	Gb2385.t1	K14401	cleavage and polyadenylation specificity factor subunit 1 (CPSF1, CFT1)	Genetic Information Processing	Translation
972	Gb4685.t1	K00601	phosphoribosylglycinamide formyltransferase (E2.1.2.2)	Metabolism	Nucleotide metabolism
973	Gb14433.t1	K10777	DNA ligase 4 (LIG4, DNL4)	Genetic Information Processing	Replication and repair
974	Gb14433.t2	K10777	DNA ligase 4 (LIG4, DNL4)	Genetic Information Processing	Replication and repair
975	Gb2270.t1	K01955	carbamoyl-phosphate synthase large subunit (carB, CPA2)	Metabolism	Nucleotide metabolism
976	Gb4055.t1	K11450	lysine-specific histone demethylase 1A (KDM1A, AOF2, LSD1)	Organismal Systems	Environmental adaptation
977	Gb13343.t1	K00288	methylenetetrahydrofolate dehydrogenase (NADP+) / methenyltetrahydrofolate cyclohydrolase / formyltetrahydrofolate synthetase (MTHFD)	Metabolism	Metabolism of cofactors and vitamins
978	Gb13343.t2	K00288	methylenetetrahydrofolate dehydrogenase (NADP+) / methenyltetrahydrofolate cyclohydrolase / formyltetrahydrofolate synthetase (MTHFD)	Metabolism	Metabolism of cofactors and vitamins
979	Gb7841.t1	K04802	proliferating cell nuclear antigen (PCNA)	Genetic Information Processing	Replication and repair
980	Gb15476.t1	K11885	DNA damage-inducible protein 1 (DDI1)	Brite Hierarchies	Protein families: genetic information processing
981	Gb8216.t1	K17623	pseudouridine 5'-phosphatase (HDHD1)	Brite Hierarchies	Protein families: metabolism
982	Gb4057.t1	K12592	exosome complex protein LRP1 (C1D, LRP1)	Genetic Information Processing	Folding, sorting and degradation
983	Gb11276.t1	K10807	ribonucleoside-diphosphate reductase subunit M1 (RRM1)	Metabolism	Nucleotide metabolism
984	Gb8486.t1	K08294	mitogen-activated protein kinase kinase (MKK1_2)	Environmental Information Processing	Signal transduction
985	Gb2986.t1	K03238	translation initiation factor 2 subunit 2 (EIF2S2)	Brite Hierarchies	Protein families: metabolism
986	Gb14618.t1	K00382	dihydrolipoamide dehydrogenase (DLD, lpd, pdhD)	Metabolism	Carbohydrate metabolism
987	Gb4169.t1	K19476	vacuolar protein sorting-associated protein IST1 (IST1)	Cellular Processes	Transport and catabolism
988	Gb4456.t1	K15109	solute carrier family 25 (mitochondrial carnitine/acylcarnitine transporter), member 20/29 (SLC25A20_29, CACT, CACL, CRC1)	Organismal Systems	Environmental adaptation
989	Gb11552.t1	K12471	epsin (EPN)	Cellular Processes	Transport and catabolism
990	Gb9034.t1	K14327	regulator of nonsense transcripts 2 (UPF2, RENT2)	Genetic Information Processing	Translation
991	Gb1443.t2	K05542	tRNA-dihydrouridine synthase 1 (DUS1)	Brite Hierarchies	Protein families: genetic information processing
992	Gb1443.t3	K05542	tRNA-dihydrouridine synthase 1 (DUS1)	Brite Hierarchies	Protein families: genetic information processing
993	Gb12824.t1	K13116	ATP-dependent RNA helicase DDX41 (DDX41, ABS)	Brite Hierarchies	Protein families: genetic information processing
994	Gb7442.t1	K00511	squalene monooxygenase (SQLE, ERG1)	Metabolism	Lipid metabolism
995	Gb890.t1	K12667	oligosaccharyltransferase complex subunit delta (ribophorin II) (SWP1, RPN2)	Metabolism	Glycan biosynthesis and metabolism
996	Gb5505.t1	K00799	glutathione S-transferase (GST, gst)	Metabolism	Metabolism of other amino acids
997	Gb6816.t1	K00480	salicylate hydroxylase (E1.14.13.1)	Metabolism	Xenobiotics biodegradation and metabolism
998	Gb12476.t1	K15402	fatty acid omega-hydroxylase (CYP86B1)	Metabolism	Lipid metabolism
999	Gb12476.t1	K00493	unspecific monooxygenase (E1.14.14.1)	Not Included in Pathway or Brite	Unclassified: metabolism
1000	Gb14329.t1	K14830	protein MAK11 (MAK11, PAK1IP1)	Brite Hierarchies	Protein families: genetic information processing
1001	Gb17351.t1	K00232	acyl-CoA oxidase (E1.3.3.6, ACOX1, ACOX3)	Metabolism	Carbohydrate metabolism
1002	Gb18110.t1	K15427	serine/threonine-protein phosphatase PP1-1 (SIT4, PPH1)	Brite Hierarchies	Protein families: metabolism
1003	Gb18110.t1	K15498	serine/threonine-protein phosphatase 6 catalytic subunit (PPP6C)	Brite Hierarchies	Protein families: metabolism
1004	Gb14153.t1	K15146	mediator of RNA polymerase II transcription subunit 4 (MED4)	Organismal Systems	Endocrine system
1005	Gb7559.t1	K06123	1-acylglycerone phosphate reductase (AYR1)	Metabolism	Lipid metabolism
1006	Gb16397.t1	K00799	glutathione S-transferase (GST, gst)	Metabolism	Metabolism of other amino acids
1007	Gb6643.t1	K07203	serine/threonine-protein kinase mTOR (MTOR, FRAP, TOR)	Environmental Information Processing	Signal transduction
1008	Gb6186.t1	K02994	small subunit ribosomal protein S8 (RP-S8, rpsH)	Genetic Information Processing	Translation
1009	Gb18378.t1	K08967	1,2-dihydroxy-3-keto-5-methylthiopentene dioxygenase (mtnD, mtnZ, ADI1)	Metabolism	Amino acid metabolism
1010	Gb8401.t1	K07441	beta-1,4-N-acetylglucosaminyltransferase (ALG14)	Metabolism	Glycan biosynthesis and metabolism
1011	Gb8406.t1	K12562	amphiphysin (AMPH)	Cellular Processes	Transport and catabolism
1012	Gb12182.t1	K08832	serine/threonine-protein kinase SRPK3 (SRPK3, STK23)	Brite Hierarchies	Protein families: metabolism
1013	Gb4283.t1	K18418	ERI1 exoribonuclease 3 (ERI3, PINT1)	Brite Hierarchies	Protein families: genetic information processing
1014	Gb14525.t1	K14829	pre-rRNA-processing protein IPI3 (IPI3)	Brite Hierarchies	Protein families: genetic information processing
1015	Gb16395.t1	K05925	mRNA (2'-O-methyladenosine-N6-)-methyltransferase (METTL3_14)	Brite Hierarchies	Protein families: genetic information processing
1016	Gb13746.t1	K01939	adenylosuccinate synthase (purA, ADSS)	Metabolism	Nucleotide metabolism
1017	Gb16279.t1	K14402	cleavage and polyadenylation specificity factor subunit 2 (CPSF2, CFT2)	Genetic Information Processing	Translation
1018	Gb8470.t1	K01477	allantoicase (alc, ALLC)	Metabolism	Nucleotide metabolism
1019	Gb12915.t1	K02328	DNA polymerase delta subunit 2 (POLD2)	Genetic Information Processing	Replication and repair
1020	Gb14550.t1	K15278	solute carrier family 35 (UDP-xylose/UDP-N-acetylglucosamine transporter), member B4 (SLC35B4, YEA4)	Brite Hierarchies	Protein families: signaling and cellular processes
1021	Gb17684.t2	K09486	hypoxia up-regulated 1 (HYOU1)	Genetic Information Processing	Folding, sorting and degradation
1022	Gb17684.t1	K09486	hypoxia up-regulated 1 (HYOU1)	Genetic Information Processing	Folding, sorting and degradation
1023	Gb4344.t1	K17402	small subunit ribosomal protein S23 (MRPS23)	Brite Hierarchies	Protein families: genetic information processing
1024	Gb4772.t1	K01011	thiosulfate/3-mercaptopyruvate sulfurtransferase (TST, MPST, sseA)	Metabolism	Energy metabolism
1025	Gb14829.t1	K07897	Ras-related protein Rab-7A (RAB7A)	Cellular Processes	Transport and catabolism
1026	Gb14736.t3	K15255	ATP-dependent DNA helicase PIF1 (PIF1)	Brite Hierarchies	Protein families: genetic information processing
1027	Gb9921.t1	K18159	NADH dehydrogenase [ubiquinone] 1 alpha subcomplex assembly factor 1 (NDUFAF1, CIA30)	Organismal Systems	Environmental adaptation
1028	Gb10940.t1	K00071	corticosteroid 11-beta-dehydrogenase isozyme 2 (HSD11B2)	Metabolism	Lipid metabolism
1029	Gb13767.t1	K06636	structural maintenance of chromosome 1 (SMC1)	Cellular Processes	Cell growth and death
1030	Gb15191.t1	K04630	guanine nucleotide-binding protein G(i) subunit alpha (GNAI)	Environmental Information Processing	Signal transduction
1031	Gb15191.t1	K04640	guanine nucleotide-binding protein subunit alpha, other (GNA)	Brite Hierarchies	Protein families: signaling and cellular processes
1032	Gb11648.t1	K14338	cytochrome P450 / NADPH-cytochrome P450 reductase (cypD_E, CYP102A2_3)	Metabolism	Lipid metabolism
1033	Gb11648.t1	K00493	unspecific monooxygenase (E1.14.14.1)	Not Included in Pathway or Brite	Unclassified: metabolism
1034	Gb8249.t1	K09027	X box-binding protein 1 (XBP1)	Genetic Information Processing	Folding, sorting and degradation
1035	Gb15124.t1	K10848	DNA excision repair protein ERCC-4 (ERCC4, XPF)	Genetic Information Processing	Replication and repair
1036	Gb17885.t2	K19843	Rho1 guanine nucleotide exchange factor TUS1 (TUS1)	Environmental Information Processing	Signal transduction
1037	Gb17885.t2	K19842	RHO1 GDP-GTP exchange protein 1/2 (ROM1_2)	Environmental Information Processing	Signal transduction
1038	Gb17885.t1	K19843	Rho1 guanine nucleotide exchange factor TUS1 (TUS1)	Environmental Information Processing	Signal transduction
1039	Gb17885.t1	K19842	RHO1 GDP-GTP exchange protein 1/2 (ROM1_2)	Environmental Information Processing	Signal transduction
1040	Gb16869.t1	K10754	replication factor C subunit 1 (RFC1)	Genetic Information Processing	Replication and repair
1041	Gb3740.t1	K11654	SWI/SNF-related matrix-associated actin-dependent regulator of chromatin subfamily A member 5 (SMARCA5, SNF2H, ISWI)	Brite Hierarchies	Protein families: genetic information processing
1042	Gb15690.t1	K14545	ribosomal RNA-processing protein 7 (RRP7)	Genetic Information Processing	Translation
1043	Gb4376.t1	K19983	exocyst complex component 1 (EXOC1, SEC3)	Brite Hierarchies	Protein families: genetic information processing
1044	Gb5613.t1	K01835	phosphoglucomutase (pgm)	Metabolism	Carbohydrate metabolism
1045	Gb12180.t2	K15402	fatty acid omega-hydroxylase (CYP86B1)	Metabolism	Lipid metabolism
1046	Gb12180.t2	K00493	unspecific monooxygenase (E1.14.14.1)	Not Included in Pathway or Brite	Unclassified: metabolism
1047	Gb9116.t1	K16196	eukaryotic translation initiation factor 2-alpha kinase 4 (EIF2AK4)	Genetic Information Processing	Folding, sorting and degradation
1048	Gb4244.t1	K00140	malonate-semialdehyde dehydrogenase (acetylating) / methylmalonate-semialdehyde dehydrogenase (mmsA, iolA, ALDH6A1)	Metabolism	Carbohydrate metabolism
1049	Gb12938.t1	K09493	T-complex protein 1 subunit alpha (CCT1, TCP1)	Brite Hierarchies	Protein families: genetic information processing
1050	Gb718.t1	K18192	mitochondrial ATPase complex subunit ATP10 (ATP10)	Brite Hierarchies	Protein families: genetic information processing
1051	Gb17089.t1	K14004	protein transport protein SEC13 (SEC13)	Genetic Information Processing	Translation
1052	Gb12655.t1	K00234	succinate dehydrogenase (ubiquinone) flavoprotein subunit (SDHA, SDH1)	Metabolism	Carbohydrate metabolism
1053	Gb2278.t1	K00228	coproporphyrinogen III oxidase (CPOX, hemF)	Metabolism	Metabolism of cofactors and vitamins
1054	Gb5188.t2	K00797	spermidine synthase (speE, SRM)	Metabolism	Amino acid metabolism
1055	Gb5188.t2	K00293	saccharopine dehydrogenase (NADP+, L-glutamate forming) (LYS9)	Metabolism	Amino acid metabolism
1056	Gb5188.t1	K00797	spermidine synthase (speE, SRM)	Metabolism	Amino acid metabolism
1057	Gb5188.t1	K00293	saccharopine dehydrogenase (NADP+, L-glutamate forming) (LYS9)	Metabolism	Amino acid metabolism
1058	Gb8763.t1	K15979	staphylococcal nuclease domain-containing protein 1 (SND1)	Human Diseases	Cancer: overview
1059	Gb7274.t2	K14157	alpha-aminoadipic semialdehyde synthase (AASS)	Metabolism	Amino acid metabolism
1060	Gb5083.t1	K06686	cell cycle protein kinase DBF20 (DBF20)	Cellular Processes	Cell growth and death
1061	Gb5083.t1	K06684	cell cycle protein kinase DBF2 (DBF2)	Environmental Information Processing	Signal transduction
1062	Gb5083.t1	K08282	non-specific serine/threonine protein kinase (E2.7.11.1)	Not Included in Pathway or Brite	Unclassified: metabolism
1063	Gb5018.t1	K11756	chromatin structure-remodeling complex subunit RSC1/2 (RSC1_2)	Brite Hierarchies	Protein families: genetic information processing
1064	Gb7274.t1	K14157	alpha-aminoadipic semialdehyde synthase (AASS)	Metabolism	Amino acid metabolism
1065	Gb13475.t1	K00167	2-oxoisovalerate dehydrogenase E1 component beta subunit (BCKDHB, bkdA2)	Metabolism	Carbohydrate metabolism
1066	Gb3931.t1	K13289	cathepsin A (carboxypeptidase C) (CTSA, CPY)	Cellular Processes	Transport and catabolism
1067	Gb8328.t1	K06004	aspergillopepsin I (E3.4.23.18)	Brite Hierarchies	Protein families: metabolism
1068	Gb8328.t1	K01379	cathepsin D (CTSD)	Environmental Information Processing	Signal transduction
1069	Gb580.t1	K00658	2-oxoglutarate dehydrogenase E2 component (dihydrolipoamide succinyltransferase) (DLST, sucB)	Metabolism	Carbohydrate metabolism
1070	Gb10629.t1	K10589	ubiquitin-protein ligase E3 C (UBE3C)	Genetic Information Processing	Folding, sorting and degradation
1071	Gb14222.t1	K01918	pantoate--beta-alanine ligase (panC)	Metabolism	Metabolism of other amino acids
1072	Gb4653.t1	K03016	DNA-directed RNA polymerases I, II, and III subunit RPABC3 (RPB8, POLR2H)	Genetic Information Processing	Transcription
1073	Gb16519.t1	K03386	peroxiredoxin (alkyl hydroperoxide reductase subunit C) (PRDX2_4, ahpC)	Cellular Processes	Cell growth and death
1074	Gb298.t1	K18097	glycerol 2-dehydrogenase (NADP+) (GCY1)	Metabolism	Lipid metabolism
1075	Gb14764.t1	K00620	glutamate N-acetyltransferase / amino-acid N-acetyltransferase (argJ)	Metabolism	Amino acid metabolism
1076	Gb11938.t1	K16261	yeast amino acid transporter (YAT)	Brite Hierarchies	Protein families: signaling and cellular processes
1077	Gb597.t1	K01253	microsomal epoxide hydrolase (EPHX1)	Metabolism	Xenobiotics biodegradation and metabolism
1078	Gb14356.t1	K19807	transcription factor SMP1 (SMP1)	Environmental Information Processing	Signal transduction
1079	Gb14356.t1	K09265	transcription factor RLM1 (RLM1)	Environmental Information Processing	Signal transduction
1080	Gb8352.t1	K17615	serine/threonine-protein phosphatase PPG1 (PPG1)	Brite Hierarchies	Protein families: metabolism
1081	Gb7083.t1	K01417	extracellular elastinolytic metalloproteinase (MEP)	Brite Hierarchies	Protein families: metabolism
1082	Gb16182.t1	K19800	serine/threonine protein kinase SCH9 (SCH9)	Cellular Processes	Transport and catabolism
1083	Gb7233.t1	K12820	pre-mRNA-splicing factor ATP-dependent RNA helicase DHX15/PRP43 (DHX15, PRP43)	Genetic Information Processing	Transcription
1084	Gb12733.t1	K10591	E3 ubiquitin-protein ligase NEDD4 (NEDD4, RSP5)	Genetic Information Processing	Folding, sorting and degradation
1085	Gb12989.t1	K12867	pre-mRNA-splicing factor SYF1 (SYF1, XAB2)	Genetic Information Processing	Transcription
1086	Gb15996.t1	K02993	small subunit ribosomal protein S7e (RP-S7e, RPS7)	Genetic Information Processing	Translation
1087	Gb6124.t1	K02510	4-hydroxy-2-oxoheptanedioate aldolase (hpaI, hpcH)	Metabolism	Amino acid metabolism
1088	Gb7081.t1	K01417	extracellular elastinolytic metalloproteinase (MEP)	Brite Hierarchies	Protein families: metabolism
1089	Gb8663.t1	K11227	mitogen-activated protein kinase kinase (PBS2)	Environmental Information Processing	Signal transduction
1090	Gb4682.t1	K17867	diphthamide biosynthesis protein 4 (DPH4, DNAJC24)	Brite Hierarchies	Protein families: genetic information processing
1091	Gb6724.t2	K10380	ankyrin (ANK)	Organismal Systems	Immune system
1092	Gb6724.t2	K15503	serine/threonine-protein phosphatase 6 regulatory ankyrin repeat subunit B (ANKRD44)	Brite Hierarchies	Protein families: metabolism
1093	Gb14476.t1	K14860	translation machinery-associated protein 16 (TMA16)	Brite Hierarchies	Protein families: genetic information processing
1094	Gb6907.t1	K14758	casein kinase I homolog HRR25 (HRR25)	Genetic Information Processing	Translation
1095	Gb15789.t1	K16572	gamma-tubulin complex component 5 (TUBGCP5, GCP5)	Brite Hierarchies	Protein families: genetic information processing
1096	Gb1455.t1	K14326	regulator of nonsense transcripts 1 (UPF1, RENT1)	Genetic Information Processing	Translation
1097	Gb8085.t1	K00428	cytochrome c peroxidase (E1.11.1.5)	Not Included in Pathway or Brite	Unclassified: metabolism
1098	Gb5489.t1	K19860	guanine nucleotide-binding protein alpha-1 subunit (GPA1)	Environmental Information Processing	Signal transduction
1099	Gb12966.t1	K17974	protein JSN1 (JSN1, PUF1)	Brite Hierarchies	Protein families: genetic information processing
1100	Gb10912.t1	K13211	GC-rich sequence DNA-binding factor (GCFC)	Brite Hierarchies	Protein families: genetic information processing
1101	Gb1593.t2	K01094	phosphatidylglycerophosphatase GEP4 (GEP4)	Metabolism	Lipid metabolism
1102	Gb1593.t1	K01094	phosphatidylglycerophosphatase GEP4 (GEP4)	Metabolism	Lipid metabolism
1103	Gb1707.t1	K04345	protein kinase A (PKA)	Environmental Information Processing	Signal transduction
1104	Gb16100.t1	K04709	Acyl-CoA-dependent ceramide synthase (LAG1)	Metabolism	Lipid metabolism
1105	Gb14411.t1	K12737	peptidyl-prolyl cis-trans isomerase SDCCAG10 (SDCCAG10)	Brite Hierarchies	Protein families: genetic information processing
1106	Gb14411.t1	K01802	peptidylprolyl isomerase (E5.2.1.8)	Not Included in Pathway or Brite	Unclassified: metabolism
1107	Gb3013.t1	K01381	saccharopepsin (PEP4)	Cellular Processes	Transport and catabolism
1108	Gb13359.t1	K12400	AP-4 complex subunit epsilon-1 (AP4E1)	Cellular Processes	Transport and catabolism
1109	Gb14542.t1	K17804	mitochondrial import inner membrane translocase subunit TIM44 (TIM44)	Brite Hierarchies	Protein families: genetic information processing
1110	Gb5438.t1	K11142	cytosol aminopeptidase (LAP3)	Metabolism	Amino acid metabolism
1111	Gb4389.t1	K10301	F-box protein 21 (FBXO21)	Brite Hierarchies	Protein families: genetic information processing
1112	Gb13064.t1	K18342	OTU domain-containing protein 6 (OTUD6)	Brite Hierarchies	Protein families: genetic information processing
1113	Gb17554.t1	K00670	N-alpha-acetyltransferase 30 (NAA30, MAK3)	Brite Hierarchies	Protein families: genetic information processing
1114	Gb17185.t1	K07117	uncharacterized protein (K07117)	Not Included in Pathway or Brite	Poorly characterized
1115	Gb694.t1	K12602	WD repeat-containing protein 61 (WDR61, REC14, SKI8)	Genetic Information Processing	Folding, sorting and degradation
1116	Gb8898.t1	K13721	aminopeptidase 2 (APE2)	Brite Hierarchies	Protein families: metabolism
1117	Gb8898.t1	K08776	puromycin-sensitive aminopeptidase (NPEPPS)	Brite Hierarchies	Protein families: metabolism
1118	Gb12568.t1	K00383	glutathione reductase (NADPH) (GSR, gor)	Metabolism	Metabolism of other amino acids
1119	Gb2364.t1	K10801	methyl-CpG-binding domain protein 4 (MBD4)	Genetic Information Processing	Replication and repair
1120	Gb9009.t1	K10251	17beta-estradiol 17-dehydrogenase / very-long-chain 3-oxoacyl-CoA reductase (HSD17B12, KAR, IFA38)	Metabolism	Lipid metabolism
1121	Gb9528.t1	K17498	transcription factor SPN1 (SPN1, IWS1)	Brite Hierarchies	Protein families: genetic information processing
1122	Gb2683.t1	K01101	4-nitrophenyl phosphatase (E3.1.3.41)	Metabolism	Xenobiotics biodegradation and metabolism
1123	Gb12345.t1	K15175	parafibromin (CDC73)	Brite Hierarchies	Protein families: genetic information processing
1124	Gb12868.t1	K00773	queuine tRNA-ribosyltransferase (tgt, QTRT1)	Brite Hierarchies	Protein families: genetic information processing
1125	Gb11367.t1	K17675	ATP-dependent RNA helicase SUPV3L1/SUV3 (SUPV3L1, SUV3)	Brite Hierarchies	Protein families: genetic information processing
1126	Gb5485.t1	K03283	heat shock 70kDa protein 1/2/6/8 (HSPA1s)	Genetic Information Processing	Transcription
1127	Gb17676.t1	K07119	uncharacterized protein (K07119)	Metabolism	Lipid metabolism
1128	Gb17676.t1	K00237	succinate dehydrogenase (ubiquinone) membrane anchor subunit (SDHD, SDH4)	Metabolism	Carbohydrate metabolism
1129	Gb11188.t1	K10866	DNA repair protein RAD50 (RAD50)	Genetic Information Processing	Replication and repair
1130	Gb5886.t1	K01110	phosphatidylinositol-3,4,5-trisphosphate 3-phosphatase and dual-specificity protein phosphatase PTEN (PTEN)	Metabolism	Carbohydrate metabolism
1131	Gb5886.t1	K01104	protein-tyrosine phosphatase (E3.1.3.48)	Not Included in Pathway or Brite	Unclassified: metabolism
1132	Gb16116.t1	K03115	casein kinase II subunit beta (CSNK2B)	Genetic Information Processing	Translation
1133	Gb4698.t1	K03644	lipoyl synthase (lipA)	Metabolism	Metabolism of cofactors and vitamins
1134	Gb14458.t1	K15402	fatty acid omega-hydroxylase (CYP86B1)	Metabolism	Lipid metabolism
1135	Gb14458.t1	K00493	unspecific monooxygenase (E1.14.14.1)	Not Included in Pathway or Brite	Unclassified: metabolism
1136	Gb5788.t1	K09531	DnaJ homolog subfamily C member 11 (DNAJC11)	Brite Hierarchies	Protein families: genetic information processing
1137	Gb5788.t2	K09531	DnaJ homolog subfamily C member 11 (DNAJC11)	Brite Hierarchies	Protein families: genetic information processing
1138	Gb5487.t1	K00560	thymidylate synthase (thyA, TYMS)	Metabolism	Nucleotide metabolism
1139	Gb5487.t1	K15634	probable phosphoglycerate mutase (gpmB)	Metabolism	Carbohydrate metabolism
1140	Gb9794.t1	K13501	anthranilate synthase / indole-3-glycerol phosphate synthase / phosphoribosylanthranilate isomerase (TRP1)	Metabolism	Amino acid metabolism
1141	Gb6258.t1	K15321	naphtho-gamma-pyrone polyketide synthase (WA)	Brite Hierarchies	Protein families: metabolism
1142	Gb6044.t1	K10849	DNA excision repair protein ERCC-1 (ERCC1)	Genetic Information Processing	Replication and repair
1143	Gb9856.t1	K00949	thiamine pyrophosphokinase (thiN, TPK1, THI80)	Metabolism	Metabolism of cofactors and vitamins
1144	Gb8056.t1	K07407	alpha-galactosidase (E3.2.1.22B, galA, rafA)	Metabolism	Carbohydrate metabolism
1145	Gb5696.t1	K00600	glycine hydroxymethyltransferase (glyA, SHMT)	Metabolism	Carbohydrate metabolism
1146	Gb9796.t1	K18097	glycerol 2-dehydrogenase (NADP+) (GCY1)	Metabolism	Lipid metabolism
1147	Gb9796.t1	K00002	alcohol dehydrogenase (NADP+) (AKR1A1, adh)	Metabolism	Carbohydrate metabolism
1148	Gb16383.t1	K07977	Arf/Sar family, other (ARF)	Brite Hierarchies	Protein families: signaling and cellular processes
1149	Gb16383.t1	K07942	ADP-ribosylation factor-like protein 1 (ARL1)	Brite Hierarchies	Protein families: genetic information processing
1150	Gb8987.t1	K17066	alcohol oxidase (MOX)	Metabolism	Energy metabolism
1151	Gb3128.t1	K01381	saccharopepsin (PEP4)	Cellular Processes	Transport and catabolism
1152	Gb621.t1	K12881	THO complex subunit 4 (THOC4, ALY)	Genetic Information Processing	Transcription
1153	Gb11075.t1	K00222	Delta14-sterol reductase (TM7SF2, ERG24)	Metabolism	Lipid metabolism
1154	Gb8654.t1	K14826	FK506-binding nuclear protein (FPR3_4)	Brite Hierarchies	Protein families: genetic information processing
1155	Gb13195.t1	K12883	nuclear cap-binding protein subunit 2 (NCBP2, CBP20)	Genetic Information Processing	Transcription
1156	Gb15730.t1	K11446	histone demethylase JARID1 (KDM5, JARID1)	Brite Hierarchies	Protein families: metabolism
1157	Gb12444.t1	K07874	Ras-related protein Rab-1A (RAB1A)	Cellular Processes	Transport and catabolism
1158	Gb13441.t2	K17738	D-arabinitol 2-dehydrogenase (ARD)	Metabolism	Carbohydrate metabolism
1159	Gb13441.t2	K17742	sorbose reductase (SOU1)	Metabolism	Carbohydrate metabolism
1160	Gb13441.t1	K17738	D-arabinitol 2-dehydrogenase (ARD)	Metabolism	Carbohydrate metabolism
1161	Gb13441.t1	K17742	sorbose reductase (SOU1)	Metabolism	Carbohydrate metabolism
1162	Gb15574.t1	K03381	catechol 1,2-dioxygenase (catA)	Metabolism	Xenobiotics biodegradation and metabolism
1163	Gb15943.t1	K12811	ATP-dependent RNA helicase DDX46/PRP5 (DDX46, PRP5)	Genetic Information Processing	Transcription
1164	Gb10848.t1	K09467	zinc-finger protein CreA/MIG (MIG)	Brite Hierarchies	Protein families: genetic information processing
1165	Gb3618.t1	K14334	carboxy-cis,cis-muconate cyclase (CMLE)	Metabolism	Xenobiotics biodegradation and metabolism
1166	Gb5074.t2	K14309	nuclear pore complex protein Nup93 (NUP93, NIC96)	Genetic Information Processing	Translation
1167	Gb11048.t1	K08516	synaptobrevin homolog YKT6 (YKT6)	Genetic Information Processing	Folding, sorting and degradation
1168	Gb15950.t1	K03458	nucleobase:cation symporter-2, NCS2 family (TC.NCS2)	Not Included in Pathway or Brite	Unclassified: signaling and cellular processes
1169	Gb17991.t1	K00108	choline dehydrogenase (betA, CHDH)	Metabolism	Amino acid metabolism
1170	Gb2366.t1	K14802	phospholipid-transporting ATPase (DRS2, ATP8A)	Brite Hierarchies	Protein families: genetic information processing
1171	Gb16619.t1	K15115	solute carrier family 25 (mitochondrial folate transporter), member 32 (SLC25A32, MFT)	Brite Hierarchies	Protein families: signaling and cellular processes
1172	Gb16654.t1	K01262	Xaa-Pro aminopeptidase (pepP)	Brite Hierarchies	Protein families: metabolism
1173	Gb16654.t1	K18573	intermediate cleaving peptidase 55 (ICP55)	Brite Hierarchies	Protein families: metabolism
1174	Gb17598.t1	K14293	importin subunit beta-1 (KPNB1, IPO1)	Genetic Information Processing	Translation
1175	Gb18001.t1	K11976	E3 ubiquitin-protein ligase RNF216 (TRIAD3)	Brite Hierarchies	Protein families: genetic information processing
1176	Gb14480.t1	K01196	glycogen debranching enzyme (AGL)	Metabolism	Carbohydrate metabolism
1177	Gb4713.t1	K11675	Ino eighty subunit 1 (IES1)	Brite Hierarchies	Protein families: genetic information processing
1178	Gb4393.t2	K11763	chromatin structure-remodeling complex subunit RSC9 (RSC9)	Brite Hierarchies	Protein families: genetic information processing
1179	Gb17863.t1	K00550	phosphatidyl-N-methylethanolamine N-methyltransferase (PLMT)	Metabolism	Lipid metabolism
1180	Gb14308.t1	K17262	tubulin-folding cofactor B (TBCB, CKAP1, ALF1)	Brite Hierarchies	Protein families: signaling and cellular processes
1181	Gb4915.t1	K14015	nuclear protein localization protein 4 homolog (NPLOC4, NPL4)	Genetic Information Processing	Folding, sorting and degradation
1182	Gb15031.t1	K00635	diacylglycerol O-acyltransferase (E2.3.1.20)	Metabolism	Lipid metabolism
1183	Gb6282.t1	K10742	DNA replication ATP-dependent helicase Dna2 (DNA2)	Genetic Information Processing	Replication and repair
1184	Gb10979.t1	K00111	glycerol-3-phosphate dehydrogenase (glpA, glpD)	Metabolism	Lipid metabolism
1185	Gb4458.t1	K03685	ribonuclease III (rnc, DROSHA, RNT1)	Genetic Information Processing	Translation
1186	Gb2286.t1	K14026	SEL1 protein (SEL1, SEL1L)	Genetic Information Processing	Folding, sorting and degradation
1187	Gb2286.t1	K14023	ERAD-associated E3 ubiquitin-protein ligase component HRD3 (HRD3)	Genetic Information Processing	Folding, sorting and degradation
1188	Gb2286.t1	K07126	uncharacterized protein (K07126)	Not Included in Pathway or Brite	Poorly characterized
1189	Gb15732.t1	K16197	14-3-3 protein beta/theta/zeta (YWHAB_Q_Z)	Environmental Information Processing	Signal transduction
1190	Gb15732.t1	K06630	14-3-3 protein epsilon (YWHAE)	Environmental Information Processing	Signal transduction
1191	Gb13225.t1	K09658	dolichyl-phosphate mannosyltransferase polypeptide 2, regulatory subunit (DPM2)	Metabolism	Glycan biosynthesis and metabolism
1192	Gb16575.t1	K01507	inorganic pyrophosphatase (ppa)	Metabolism	Energy metabolism
1193	Gb12293.t1	K00059	3-oxoacyl-[acyl-carrier protein] reductase (fabG)	Metabolism	Lipid metabolism
1194	Gb5878.t1	K01205	alpha-N-acetylglucosaminidase (NAGLU)	Metabolism	Glycan biosynthesis and metabolism
1195	Gb2284.t1	K14137	protein prenyltransferase alpha subunit repeat containing protein 1 (PTAR1)	Brite Hierarchies	Protein families: metabolism
1196	Gb17533.t1	K00819	ornithine--oxo-acid transaminase (rocD, OAT)	Metabolism	Amino acid metabolism
1197	Gb14177.t1	K11578	protein transport protein DSL1/ZW10 (ZW10, DSL1)	Brite Hierarchies	Protein families: genetic information processing
1198	Gb14177.t1	K14863	ribosome biogenesis protein YTM1 (YTM1, WDR12)	Brite Hierarchies	Protein families: genetic information processing
1199	Gb5506.t1	K11559	kinetochore protein Mis12/MTW1 (mis12, MTW1)	Brite Hierarchies	Protein families: genetic information processing
1200	Gb16510.t1	K06961	ribosomal RNA assembly protein (KRR1)	Brite Hierarchies	Protein families: genetic information processing
1201	Gb4574.t1	K02985	small subunit ribosomal protein S3e (RP-S3e, RPS3)	Genetic Information Processing	Translation
1202	Gb1019.t1	K07408	cytochrome P450 family 1 subfamily A polypeptide 1 (CYP1A1)	Metabolism	Lipid metabolism
1203	Gb1019.t1	K17813	cytochrome P450 family 1 subfamily D (CYP1D)	Brite Hierarchies	Protein families: metabolism
1204	Gb1019.t1	K10438	3-hydroxyphenylacetate 6-hydroxylase (E1.14.13.63, phacB)	Metabolism	Xenobiotics biodegradation and metabolism
1205	Gb1019.t1	K17812	cytochrome P450 family 1 subfamily C (CYP1C)	Brite Hierarchies	Protein families: metabolism
1206	Gb1019.t1	K07409	cytochrome P450 family 1 subfamily A polypeptide 2 (CYP1A2)	Metabolism	Lipid metabolism
1207	Gb1019.t1	K10437	phenylacetate 2-hydroxylase (PHAA, CYP504)	Metabolism	Amino acid metabolism
1208	Gb1019.t1	K07410	cytochrome P450 family 1 subfamily B polypeptide 1 (CYP1B1)	Metabolism	Lipid metabolism
1209	Gb13654.t1	K13128	zinc finger CCHC domain-containing protein 8 (ZCCHC8)	Brite Hierarchies	Protein families: genetic information processing
1210	Gb17806.t1	K15402	fatty acid omega-hydroxylase (CYP86B1)	Metabolism	Lipid metabolism
1211	Gb17806.t1	K00493	unspecific monooxygenase (E1.14.14.1)	Not Included in Pathway or Brite	Unclassified: metabolism
1212	Gb12683.t1	K17800	LETM1 and EF-hand domain-containing protein 1, mitochondrial (LETM1, MDM38)	Cellular Processes	Transport and catabolism
1213	Gb8473.t1	K04460	serine/threonine-protein phosphatase 5 (PPP5C)	Environmental Information Processing	Signal transduction
1214	Gb6543.t1	K13337	peroxin-19 (PEX19)	Cellular Processes	Transport and catabolism
1215	Gb10162.t1	K01054	acylglycerol lipase (MGLL)	Metabolism	Lipid metabolism
1216	Gb3882.t1	K11253	histone H3 (H3)	Organismal Systems	Immune system
1217	Gb878.t1	K01230	mannosyl-oligosaccharide alpha-1,2-mannosidase (MAN1)	Metabolism	Glycan biosynthesis and metabolism
1218	Gb11557.t2	K12605	CCR4-NOT transcription complex subunit 2 (CNOT2, NOT2)	Genetic Information Processing	Folding, sorting and degradation
1219	Gb1554.t1	K00606	3-methyl-2-oxobutanoate hydroxymethyltransferase (panB)	Metabolism	Metabolism of cofactors and vitamins
1220	Gb5381.t1	K17877	nitrite reductase (NAD(P)H) (NIT-6)	Metabolism	Energy metabolism
1221	Gb8471.t1	K08963	methylthioribose-1-phosphate isomerase (mtnA)	Metabolism	Amino acid metabolism
1222	Gb9137.t1	K08646	peptidyl-Lys metalloendopeptidase (MEP)	Brite Hierarchies	Protein families: metabolism
1223	Gb9856.t2	K00949	thiamine pyrophosphokinase (thiN, TPK1, THI80)	Metabolism	Metabolism of cofactors and vitamins
1224	Gb4184.t1	K04536	guanine nucleotide-binding protein G(I)/G(S)/G(T) subunit beta-1 (GNB1)	Environmental Information Processing	Signal transduction
1225	Gb16478.t1	K17888	ubiquitin-like-conjugating enzyme ATG10 (ATG10L, ATG10)	Cellular Processes	Transport and catabolism
1226	Gb7696.t1	K10582	ubiquitin-conjugating enzyme E2 Q (UBE2Q)	Genetic Information Processing	Folding, sorting and degradation
1227	Gb13442.t1	K10395	kinesin family member 4/21/27 (KIF4_21_27)	#N/A	#N/A
1228	Gb4157.t1	K10752	histone-binding protein RBBP4 (RBBP4, HAT2, CAF1, MIS16)	Cellular Processes	Cell growth and death
1229	Gb14738.t1	K08867	WNK lysine deficient protein kinase (WNK, PRKWNK)	Brite Hierarchies	Protein families: metabolism
1230	Gb14738.t1	K04409	p21-activated kinase 1 (PAK1)	Environmental Information Processing	Signal transduction
1231	Gb14086.t2	K00670	N-alpha-acetyltransferase 30 (NAA30, MAK3)	Brite Hierarchies	Protein families: genetic information processing
1232	Gb14086.t3	K00670	N-alpha-acetyltransferase 30 (NAA30, MAK3)	Brite Hierarchies	Protein families: genetic information processing
1233	Gb10807.t1	K06072	deoxyhypusine monooxygenase (DOHH)	Not Included in Pathway or Brite	Unclassified: metabolism
1234	Gb6334.t1	K12659	N-acetyl-gamma-glutamyl-phosphate reductase / acetylglutamate kinase (ARG56)	Metabolism	Amino acid metabolism
1235	Gb11888.t1	K04649	ubiquitin-conjugating enzyme (huntingtin interacting protein 2) (HIP2, UBC1)	Genetic Information Processing	Folding, sorting and degradation
1236	Gb16163.t1	K06867	uncharacterized protein (K06867)	Not Included in Pathway or Brite	Poorly characterized
1237	Gb6010.t1	K02955	small subunit ribosomal protein S14e (RP-S14e, RPS14)	Genetic Information Processing	Translation
1238	Gb9453.t1	K00108	choline dehydrogenase (betA, CHDH)	Metabolism	Amino acid metabolism
1239	Gb11381.t1	K02880	large subunit ribosomal protein L17e (RP-L17e, RPL17)	Genetic Information Processing	Translation
1240	Gb9128.t1	K08646	peptidyl-Lys metalloendopeptidase (MEP)	Brite Hierarchies	Protein families: metabolism
1241	Gb7701.t1	K05290	phosphatidylinositol glycan, class K (PIGK)	Metabolism	Glycan biosynthesis and metabolism
1242	Gb15563.t1	K14776	ATP-dependent RNA helicase DDX10/DBP4 (DDX10, DBP4)	Brite Hierarchies	Protein families: genetic information processing
1243	Gb12615.t1	K01867	tryptophanyl-tRNA synthetase (WARS, trpS)	Genetic Information Processing	Translation
1244	Gb11896.t1	K12493	ADP-ribosylation factor GTPase-activating protein 2/3 (ARFGAP2_3)	Cellular Processes	Transport and catabolism
1245	Gb8161.t2	K13220	WW domain-binding protein 4 (WBP4, FBP21)	Brite Hierarchies	Protein families: genetic information processing
1246	Gb8161.t1	K13220	WW domain-binding protein 4 (WBP4, FBP21)	Brite Hierarchies	Protein families: genetic information processing
1247	Gb10335.t1	K01455	formamidase (E3.5.1.49)	Metabolism	Carbohydrate metabolism
1248	Gb1935.t1	K18107	L-glyceraldehyde reductase (GAAD)	Metabolism	Carbohydrate metabolism
1249	Gb13813.t1	K11269	chromosome transmission fidelity protein 18 (CTF18, CHL12)	Brite Hierarchies	Protein families: genetic information processing
1250	Gb7514.t1	K06013	STE24 endopeptidase (STE24)	Metabolism	Metabolism of terpenoids and polyketides
1251	Gb17892.t1	K10908	DNA-directed RNA polymerase, mitochondrial (POLRMT, RPO41)	Brite Hierarchies	Protein families: genetic information processing
1252	Gb6328.t1	K09506	DnaJ homolog subfamily A member 5 (DNAJA5)	Brite Hierarchies	Protein families: genetic information processing
1253	Gb6328.t1	K16275	E3 ubiquitin-protein ligase BAH (BAH, NLA)	Brite Hierarchies	Protein families: genetic information processing
1254	Gb4700.t1	K01409	N6-L-threonylcarbamoyladenine synthase (KAE1, tsaD, QRI7)	Brite Hierarchies	Protein families: genetic information processing
1255	Gb5977.t1	K01469	5-oxoprolinase (ATP-hydrolysing) (OPLAH, OXP1, oplAH)	Metabolism	Metabolism of other amino acids
1256	Gb12946.t1	K14290	exportin-1 (XPO1, CRM1)	Genetic Information Processing	Translation
1257	Gb8674.t1	K11274	chromosome transmission fidelity protein 4 (WDHD1, CTF4)	Brite Hierarchies	Protein families: genetic information processing
1258	Gb8673.t1	K03424	TatD DNase family protein (tatD)	Not Included in Pathway or Brite	Unclassified: metabolism
1259	Gb17870.t1	K05285	phosphatidylinositol glycan, class N (PIGN)	Metabolism	Glycan biosynthesis and metabolism
1260	Gb16492.t1	K06647	transcription factor MBP1 (MBP1)	Cellular Processes	Cell growth and death
1261	Gb2157.t1	K00101	L-lactate dehydrogenase (cytochrome) (lldD)	Metabolism	Carbohydrate metabolism
1262	Gb5586.t1	K10899	ATP-dependent DNA helicase Q1 (RECQL)	Brite Hierarchies	Protein families: genetic information processing
1263	Gb4363.t1	K06111	exocyst complex component 4 (EXOC4, SEC8)	Human Diseases	Infectious disease: bacterial
1264	Gb14262.t4	K10745	ribonuclease H2 subunit C (RNASEH2C)	Genetic Information Processing	Replication and repair
1265	Gb12253.t1	K01176	alpha-amylase (AMY, amyA, malS)	Metabolism	Carbohydrate metabolism
1266	Gb14262.t3	K10745	ribonuclease H2 subunit C (RNASEH2C)	Genetic Information Processing	Replication and repair
1267	Gb7613.t1	K06902	MFS transporter, UMF1 family (UMF1)	Cellular Processes	Transport and catabolism
1268	Gb2355.t1	K13288	oligoribonuclease (orn, REX2, REXO2)	Genetic Information Processing	Translation
1269	Gb5830.t1	K09935	uncharacterized protein (K09935)	Not Included in Pathway or Brite	Unclassified: metabolism
1270	Gb5830.t1	K18757	la-related protein 1 (LARP1)	Brite Hierarchies	Protein families: genetic information processing
1271	Gb14022.t1	K19791	iron transport multicopper oxidase (FET3_5)	Brite Hierarchies	Protein families: signaling and cellular processes
1272	Gb2552.t1	K01942	biotin---protein ligase (HLCS)	Metabolism	Metabolism of cofactors and vitamins
1273	Gb3964.t1	K08286	protein-serine/threonine kinase (E2.7.11.-)	Not Included in Pathway or Brite	Unclassified: metabolism
1274	Gb3964.t1	K08853	AP2-associated kinase (AAK)	Brite Hierarchies	Protein families: metabolism
1275	Gb17712.t1	K20098	DNA excision repair protein ERCC-6-like 2 (ERCC6L2)	Brite Hierarchies	Protein families: genetic information processing
1276	Gb14837.t1	K14709	solute carrier family 39 (zinc transporter), member 1/2/3 (SLC39A1_2_3, ZIP1_2_3)	Human Diseases	Neurodegenerative disease
1277	Gb7232.t1	K02736	20S proteasome subunit beta 7 (PSMB4)	Genetic Information Processing	Folding, sorting and degradation
1278	Gb11174.t1	K13108	smad nuclear-interacting protein 1 (SNIP1)	Brite Hierarchies	Protein families: genetic information processing
1279	Gb7098.t1	K15448	multifunctional methyltransferase subunit TRM112 (TRM112, TRMT112)	Brite Hierarchies	Protein families: genetic information processing
1280	Gb14314.t1	K07119	uncharacterized protein (K07119)	Metabolism	Lipid metabolism
1281	Gb14314.t1	K00237	succinate dehydrogenase (ubiquinone) membrane anchor subunit (SDHD, SDH4)	Metabolism	Carbohydrate metabolism
1282	Gb4214.t1	K17301	coatomer subunit beta (COPB1, SEC26)	Brite Hierarchies	Protein families: genetic information processing
1283	Gb8575.t1	K14794	ribosomal RNA-processing protein 12 (RRP12)	Brite Hierarchies	Protein families: genetic information processing
1284	Gb14624.t1	K11768	actin-related protein 9 (ARP9, SWP59)	Brite Hierarchies	Protein families: genetic information processing
1285	Gb17890.t1	K11251	histone H2A (H2A)	Cellular Processes	Cell growth and death
1286	Gb2063.t1	K10380	ankyrin (ANK)	Organismal Systems	Immune system
1287	Gb2063.t1	K15503	serine/threonine-protein phosphatase 6 regulatory ankyrin repeat subunit B (ANKRD44)	Brite Hierarchies	Protein families: metabolism
1288	Gb13103.t2	K08955	ATP-dependent metalloprotease (YME1)	Cellular Processes	Transport and catabolism
1289	Gb16330.t1	K17412	small subunit ribosomal protein S34 (MRPS34)	Brite Hierarchies	Protein families: genetic information processing
1290	Gb11152.t1	K02147	V-type H+-transporting ATPase subunit B (ATPeV1B, ATP6B)	Metabolism	Energy metabolism
1291	Gb592.t1	K02218	casein kinase 1 (CSNK1, CKI)	Environmental Information Processing	Signal transduction
1292	Gb1371.t1	K14326	regulator of nonsense transcripts 1 (UPF1, RENT1)	Genetic Information Processing	Translation
1293	Gb342.t1	K02180	cell cycle arrest protein BUB3 (BUB3)	Cellular Processes	Cell growth and death
1294	Gb11076.t1	K07300	Ca2+:H+ antiporter (chaA, CAX)	Brite Hierarchies	Protein families: signaling and cellular processes
1295	Gb15840.t1	K15216	RNA polymerase I-specific transcription initiation factor RRN3 (RRN3, TIFIA)	Brite Hierarchies	Protein families: genetic information processing
1296	Gb14148.t1	K01452	chitin deacetylase (E3.5.1.41)	Metabolism	Carbohydrate metabolism
1297	Gb14520.t1	K09512	DnaJ homolog subfamily B member 6 (DNAJB6)	Brite Hierarchies	Protein families: genetic information processing
1298	Gb8654.t2	K14826	FK506-binding nuclear protein (FPR3_4)	Brite Hierarchies	Protein families: genetic information processing
1299	Gb16217.t1	K00521	ferric-chelate reductase (E1.16.1.7)	Not Included in Pathway or Brite	Unclassified: metabolism
1300	Gb4965.t1	K14546	U3 small nucleolar RNA-associated protein 5 (UTP5, WDR43)	Genetic Information Processing	Translation
1301	Gb12990.t1	K15325	tRNA-splicing endonuclease subunit Sen15, fungi type (SEN15)	Brite Hierarchies	Protein families: genetic information processing
1302	Gb3901.t1	K01213	galacturan 1,4-alpha-galacturonidase (E3.2.1.67)	Metabolism	Carbohydrate metabolism
1303	Gb12805.t1	K14302	nuclear pore complex protein Nup37 (NUP37)	Genetic Information Processing	Translation
1304	Gb16665.t1	K11294	nucleolin (NCL, NSR1)	Human Diseases	Infectious disease: bacterial
1305	Gb16461.t1	K05994	bacterial leucyl aminopeptidase (E3.4.11.10)	Brite Hierarchies	Protein families: metabolism
1306	Gb9539.t1	K01279	tripeptidyl-peptidase I (TPP1, CLN2)	Cellular Processes	Transport and catabolism
1307	Gb16278.t1	K01886	glutaminyl-tRNA synthetase (QARS, glnS)	Genetic Information Processing	Translation
1308	Gb4727.t1	K00033	6-phosphogluconate dehydrogenase (PGD, gnd, gntZ)	Metabolism	Carbohydrate metabolism
1309	Gb2976.t1	K08794	calcium/calmodulin-dependent protein kinase I (CAMK1)	Environmental Information Processing	Signal transduction
1310	Gb475.t1	K10380	ankyrin (ANK)	Organismal Systems	Immune system
1311	Gb475.t1	K15503	serine/threonine-protein phosphatase 6 regulatory ankyrin repeat subunit B (ANKRD44)	Brite Hierarchies	Protein families: metabolism
1312	Gb3722.t1	K19860	guanine nucleotide-binding protein alpha-1 subunit (GPA1)	Environmental Information Processing	Signal transduction
1313	Gb4825.t1	K02151	V-type H+-transporting ATPase subunit F (ATPeV1F, ATP6S14)	Metabolism	Energy metabolism
1314	Gb832.t1	K11593	eukaryotic translation initiation factor 2C (ELF2C, AGO)	Organismal Systems	Development and regeneration
1315	Gb16079.t1	K00030	isocitrate dehydrogenase (NAD+) (IDH3)	Metabolism	Carbohydrate metabolism
1316	Gb14626.t1	K00381	sulfite reductase (NADPH) hemoprotein beta-component (cysI)	Metabolism	Energy metabolism
1317	Gb15617.t1	K03361	F-box and WD-40 domain protein CDC4 (CDC4)	Genetic Information Processing	Folding, sorting and degradation
1318	Gb9669.t1	K11366	ubiquitin carboxyl-terminal hydrolase 22/27/51 (USP22_27_51, UBP8)	Brite Hierarchies	Protein families: metabolism
1319	Gb9282.t1	K03448	MFS transporter, ACS family, pantothenate transporter (FEN2, LIZ1)	Brite Hierarchies	Protein families: signaling and cellular processes
1320	Gb13548.t1	K01649	2-isopropylmalate synthase (leuA, IMS)	Metabolism	Carbohydrate metabolism
1321	Gb17480.t1	K03363	cell division cycle 20, cofactor of APC complex (CDC20)	Genetic Information Processing	Folding, sorting and degradation
1322	Gb11492.t1	K05658	ATP-binding cassette, subfamily B (MDR/TAP), member 1 (ABCB1, CD243)	Environmental Information Processing	Membrane transport
1323	Gb16156.t1	K01183	chitinase (E3.2.1.14)	Metabolism	Carbohydrate metabolism
1324	Gb4388.t1	K00077	2-dehydropantoate 2-reductase (panE, apbA)	Metabolism	Metabolism of cofactors and vitamins
1325	Gb16547.t1	K00844	hexokinase (HK)	Metabolism	Carbohydrate metabolism
1326	Gb16858.t1	K08681	5'-phosphate synthase pdxT subunit (pdxT, pdx2)	Metabolism	Metabolism of cofactors and vitamins
1327	Gb15385.t1	K13289	cathepsin A (carboxypeptidase C) (CTSA, CPY)	Cellular Processes	Transport and catabolism
1328	Gb16211.t1	K16570	gamma-tubulin complex component 3 (TUBGCP3, GCP3)	Brite Hierarchies	Protein families: genetic information processing
1329	Gb12882.t1	K02144	V-type H+-transporting ATPase subunit H (ATPeV1H)	Metabolism	Energy metabolism
1330	Gb13375.t1	K03094	S-phase kinase-associated protein 1 (SKP1, CBF3D)	Genetic Information Processing	Folding, sorting and degradation
1331	Gb9280.t1	K03847	alpha-1,6-mannosyltransferase (ALG12)	Metabolism	Glycan biosynthesis and metabolism
1332	Gb11826.t1	K01810	glucose-6-phosphate isomerase (GPI, pgi)	Metabolism	Carbohydrate metabolism
1333	Gb3854.t1	K07088	uncharacterized protein (K07088)	#N/A	#N/A
1334	Gb16017.t1	K01890	phenylalanyl-tRNA synthetase beta chain (FARSB, pheT)	Genetic Information Processing	Translation
1335	Gb8790.t1	K01653	acetolactate synthase I/III small subunit (E2.2.1.6S, ilvH, ilvN)	Metabolism	Carbohydrate metabolism
1336	Gb4361.t1	K01179	endoglucanase (E3.2.1.4)	Metabolism	Carbohydrate metabolism
1337	Gb9366.t1	K00667	fatty acid synthase subunit alpha, fungi type (FAS2)	Metabolism	Lipid metabolism
1338	Gb9366.t1	K00668	fatty acid synthase subunit beta, fungi type (FAS1)	Metabolism	Lipid metabolism
1339	Gb10193.t1	K01179	endoglucanase (E3.2.1.4)	Metabolism	Carbohydrate metabolism
1340	Gb17268.t1	K01673	carbonic anhydrase (cynT, can)	Metabolism	Energy metabolism
1341	Gb4988.t1	K18730	PERQ amino acid-rich with GYF domain-containing protein (GIGYF)	Brite Hierarchies	Protein families: genetic information processing
1342	Gb8374.t1	K02961	small subunit ribosomal protein S17 (RP-S17, MRPS17, rpsQ)	Genetic Information Processing	Translation
1343	Gb9549.t1	K10846	DNA excision repair protein ERCC-5 (ERCC5, XPG, RAD2)	Genetic Information Processing	Replication and repair
1344	Gb4725.t1	K14780	ATP-dependent RNA helicase DHX37/DHR1 (DHX37, DHR1)	Brite Hierarchies	Protein families: genetic information processing
1345	Gb9549.t2	K10846	DNA excision repair protein ERCC-5 (ERCC5, XPG, RAD2)	Genetic Information Processing	Replication and repair
1346	Gb10469.t1	K07390	monothiol glutaredoxin (grxD, GLRX5)	Brite Hierarchies	Protein families: genetic information processing
1347	Gb13324.t1	K12481	rabenosyn-5 (RBSN, ZFYVE20)	Cellular Processes	Transport and catabolism
1348	Gb4537.t1	K17878	nicotinamide N-methyltransferase (NNT1)	Brite Hierarchies	Protein families: genetic information processing
1349	Gb8376.t1	K18749	protein LSM14 (LSM14, RAP55, SCD6)	Brite Hierarchies	Protein families: genetic information processing
1350	Gb8376.t1	K08493	vesicle transport through interaction with t-SNAREs 1 (VTI1)	Genetic Information Processing	Folding, sorting and degradation
1351	Gb14558.t1	K00459	nitronate monooxygenase (ncd2, npd)	Metabolism	Energy metabolism
1352	Gb13050.t1	K13507	glycerol-3-phosphate O-acyltransferase / dihydroxyacetone phosphate acyltransferase (GAT)	Metabolism	Lipid metabolism
1353	Gb14385.t1	K11673	actin-related protein 8 (ACTR8, ARP8, INO80N)	Brite Hierarchies	Protein families: genetic information processing
1354	Gb14640.t1	K00863	triose/dihydroxyacetone kinase / FAD-AMP lyase (cyclizing) (DAK, TKFC)	Metabolism	Carbohydrate metabolism
1355	Gb8241.t1	K11088	small nuclear ribonucleoprotein D3 (SNRPD3, SMD3)	Genetic Information Processing	Transcription
1356	Gb7284.t2	K14157	alpha-aminoadipic semialdehyde synthase (AASS)	Metabolism	Amino acid metabolism
1357	Gb12712.t2	K02555	M-phase inducer tyrosine phosphatase (MIH1)	Environmental Information Processing	Signal transduction
1358	Gb10906.t1	K09291	nucleoprotein TPR (TPR, MLP1, MLP2)	Genetic Information Processing	Translation
1359	Gb8243.t1	K02728	20S proteasome subunit alpha 3 (PSMA4)	Genetic Information Processing	Folding, sorting and degradation
1360	Gb11316.t1	K10901	bloom syndrome protein (BLM, RECQL3, SGS1)	Genetic Information Processing	Replication and repair
1361	Gb2032.t1	K19787	carnosine N-methyltransferase (CARNMT1)	Metabolism	Amino acid metabolism
1362	Gb9970.t1	K11093	U1 small nuclear ribonucleoprotein 70kDa (SNRP70)	Genetic Information Processing	Transcription
1363	Gb9970.t2	K11093	U1 small nuclear ribonucleoprotein 70kDa (SNRP70)	Genetic Information Processing	Transcription
1364	Gb12356.t1	K16794	platelet-activating factor acetylhydrolase IB subunit alpha (PAFAH1B1, LIS1)	Metabolism	Lipid metabolism
1365	Gb15901.t1	K12198	charged multivesicular body protein 5 (CHMP5, VPS60)	Cellular Processes	Transport and catabolism
1366	Gb16688.t1	K09494	T-complex protein 1 subunit beta (CCT2)	Brite Hierarchies	Protein families: genetic information processing
1367	Gb617.t1	K15402	fatty acid omega-hydroxylase (CYP86B1)	Metabolism	Lipid metabolism
1368	Gb617.t1	K00493	unspecific monooxygenase (E1.14.14.1)	Not Included in Pathway or Brite	Unclassified: metabolism
1369	Gb10367.t1	K03537	ribonuclease P/MRP protein subunit POP5 (POP5)	Genetic Information Processing	Translation
1370	Gb8124.t1	K00698	chitin synthase (CHS1)	Metabolism	Carbohydrate metabolism
1371	Gb11093.t1	K02677	classical protein kinase C alpha type (PRKCA)	Environmental Information Processing	Signal transduction
1372	Gb11093.t1	K18050	novel protein kinase C epsilon type (PRKCE)	Environmental Information Processing	Signal transduction
1373	Gb16084.t1	K15445	tRNA (guanine9-N1)-methyltransferase (TRMT10A, TRM10, RG9MTD2)	Brite Hierarchies	Protein families: genetic information processing
1374	Gb8512.t1	K10747	DNA ligase 1 (LIG1)	Genetic Information Processing	Replication and repair
1375	Gb13265.t1	K05275	pyridoxine 4-dehydrogenase (E1.1.1.65)	Metabolism	Metabolism of cofactors and vitamins
1376	Gb2763.t1	K01288	carboxypeptidase D (KEX1)	Brite Hierarchies	Protein families: metabolism
1377	Gb14059.t1	K01533	Cu2+-exporting ATPase (copB)	Not Included in Pathway or Brite	Unclassified: metabolism
1378	Gb14758.t1	K04705	signal transducing adaptor molecule (STAM)	Environmental Information Processing	Signal transduction
1379	Gb4662.t1	K11771	SWI/SNF chromatin-remodeling complex subunit SWI1 (SWI1, ADR6)	Brite Hierarchies	Protein families: genetic information processing
1380	Gb4459.t1	K02537	mitotic spindle assembly checkpoint protein MAD2 (MAD2)	Cellular Processes	Cell growth and death
1381	Gb5943.t1	K03564	peroxiredoxin Q/BCP (BCP, PRXQ, DOT5)	Not Included in Pathway or Brite	Unclassified: metabolism
1382	Gb11487.t1	K08850	aurora kinase, other (AURKX)	Brite Hierarchies	Protein families: metabolism
1383	Gb11051.t1	K00222	Delta14-sterol reductase (TM7SF2, ERG24)	Metabolism	Lipid metabolism
1384	Gb3144.t1	K00031	isocitrate dehydrogenase (IDH1, IDH2, icd)	Metabolism	Carbohydrate metabolism
1385	Gb13335.t1	K00293	saccharopine dehydrogenase (NADP+, L-glutamate forming) (LYS9)	Metabolism	Amino acid metabolism
1386	Gb13335.t1	K11778	ditrans,polycis-polyprenyl diphosphate synthase (DHDDS, RER2, SRT1)	Metabolism	Metabolism of terpenoids and polyketides
1387	Gb6161.t1	K00276	primary-amine oxidase (AOC3, AOC2, tynA)	Metabolism	Amino acid metabolism
1388	Gb3797.t2	K15462	protein ATS1 (KTI13, ATS1)	Brite Hierarchies	Protein families: genetic information processing
1389	Gb5090.t2	K17279	receptor expression-enhancing protein 5/6 (REEP5_6)	Brite Hierarchies	Protein families: signaling and cellular processes
1390	Gb13226.t1	K12669	oligosaccharyltransferase complex subunit gamma (OST3, OST6)	Metabolism	Glycan biosynthesis and metabolism
1391	Gb13672.t1	K00764	amidophosphoribosyltransferase (purF, PPAT)	Metabolism	Nucleotide metabolism
1392	Gb16108.t1	K14152	phosphoribosyl-ATP pyrophosphohydrolase / phosphoribosyl-AMP cyclohydrolase / histidinol dehydrogenase (HIS4)	Metabolism	Amino acid metabolism
1393	Gb11386.t1	K14569	ribosome biogenesis protein BMS1 (BMS1)	Genetic Information Processing	Translation
1394	Gb11386.t2	K14569	ribosome biogenesis protein BMS1 (BMS1)	Genetic Information Processing	Translation
1395	Gb10908.t1	K11799	WD repeat-containing protein 21A (WDR21A)	Brite Hierarchies	Protein families: genetic information processing
1396	Gb16647.t1	K10740	replication factor A3 (RPA3)	Genetic Information Processing	Replication and repair
1397	Gb11830.t1	K13993	HSP20 family protein (HSP20)	Genetic Information Processing	Folding, sorting and degradation
1398	Gb8469.t1	K12389	battenin (BTS, CLN3)	Cellular Processes	Transport and catabolism
1399	Gb4808.t1	K01012	biotin synthase (bioB)	Metabolism	Metabolism of cofactors and vitamins
1400	Gb4808.t2	K01012	biotin synthase (bioB)	Metabolism	Metabolism of cofactors and vitamins
1401	Gb7061.t1	K01417	extracellular elastinolytic metalloproteinase (MEP)	Brite Hierarchies	Protein families: metabolism
1402	Gb8908.t1	K05661	ATP-binding cassette, subfamily B (MDR/TAP), member 6 (ABCB6)	Environmental Information Processing	Membrane transport
1403	Gb5748.t1	K04712	sphingolipid 4-desaturase/C4-monooxygenase (DEGS)	Metabolism	Lipid metabolism
1404	Gb12292.t1	K15402	fatty acid omega-hydroxylase (CYP86B1)	Metabolism	Lipid metabolism
1405	Gb12292.t1	K00493	unspecific monooxygenase (E1.14.14.1)	Not Included in Pathway or Brite	Unclassified: metabolism
1406	Gb4329.t1	K12199	vacuolar protein sorting-associated protein VTA1 (VTA1, LIP5)	Cellular Processes	Transport and catabolism
1407	Gb8741.t1	K00963	UTP--glucose-1-phosphate uridylyltransferase (UGP2, galU, galF)	Metabolism	Carbohydrate metabolism
1408	Gb9598.t1	K17583	nucleolar MIF4G domain-containing protein 1 (NOM1)	Brite Hierarchies	Protein families: metabolism
1409	Gb4864.t1	K06944	uncharacterized protein (K06944)	Not Included in Pathway or Brite	Unclassified: metabolism
1410	Gb13523.t1	K03514	non-canonical poly(A) RNA polymerase PAPD5/7 (PAPD5_7, TRF4)	Genetic Information Processing	Folding, sorting and degradation
1411	Gb13523.t1	K12596	poly(A) RNA polymerase (TRF5)	Genetic Information Processing	Folding, sorting and degradation
1412	Gb14199.t1	K13341	peroxin-7 (PEX7, PTS2R)	Cellular Processes	Transport and catabolism
1413	Gb16520.t1	K15544	RNA polymerase II subunit A C-terminal domain phosphatase SSU72 (SSU72)	Genetic Information Processing	Translation
1414	Gb11375.t1	K13303	serum/glucocorticoid-regulated kinase 2 (SGK2)	Environmental Information Processing	Signal transduction
1415	Gb16369.t1	K17981	mitochondrial fission process protein 1 (MTFP1, MTP18)	Brite Hierarchies	Protein families: genetic information processing
1416	Gb2737.t1	K00698	chitin synthase (CHS1)	Metabolism	Carbohydrate metabolism
1417	Gb10746.t1	K01115	phospholipase D1/2 (PLD1_2)	Metabolism	Lipid metabolism
1418	Gb549.t2	K15402	fatty acid omega-hydroxylase (CYP86B1)	Metabolism	Lipid metabolism
1419	Gb549.t2	K00493	unspecific monooxygenase (E1.14.14.1)	Not Included in Pathway or Brite	Unclassified: metabolism
1420	Gb3453.t1	K00615	transketolase (E2.2.1.1, tktA, tktB)	Metabolism	Carbohydrate metabolism
1421	Gb13584.t1	K11884	RNA-binding protein PNO1 (PNO1, DIM2)	Brite Hierarchies	Protein families: genetic information processing
1422	Gb16472.t1	K14294	partner of Y14 and mago (WIBG, PYM)	Genetic Information Processing	Translation
1423	Gb4129.t1	K08495	golgi SNAP receptor complex member 1 (GOSR1, GOS1)	Genetic Information Processing	Folding, sorting and degradation
1424	Gb4567.t1	K03189	urease accessory protein (ureG)	Not Included in Pathway or Brite	Unclassified: genetic information processing
1425	Gb13002.t1	K11593	eukaryotic translation initiation factor 2C (ELF2C, AGO)	Organismal Systems	Development and regeneration
1426	Gb12551.t1	K07905	Ras-related protein Rab-11B (RAB11B)	Environmental Information Processing	Signal transduction
1427	Gb12551.t1	K07904	Ras-related protein Rab-11A (RAB11A)	Cellular Processes	Transport and catabolism
1428	Gb14718.t1	K12274	translocation protein SEC72 (SEC72)	Brite Hierarchies	Protein families: signaling and cellular processes
1429	Gb10658.t1	K03327	multidrug resistance protein, MATE family (TC.MATE, SLC47A, norM, mdtK, dinF)	Brite Hierarchies	Protein families: signaling and cellular processes
1430	Gb2478.t1	K00814	alanine transaminase (GPT, ALT)	Metabolism	Energy metabolism
1431	Gb15847.t1	K03249	translation initiation factor 3 subunit F (EIF3F)	Brite Hierarchies	Protein families: genetic information processing
1432	Gb3845.t1	K02903	large subunit ribosomal protein L28e (RP-L28e, RPL28)	Genetic Information Processing	Translation
1433	Gb2719.t1	K19787	carnosine N-methyltransferase (CARNMT1)	Metabolism	Amino acid metabolism
1434	Gb7612.t1	K12160	small ubiquitin-related modifier (SUMO, SMT3)	Genetic Information Processing	Translation
1435	Gb561.t1	K00003	homoserine dehydrogenase (E1.1.1.3)	Metabolism	Amino acid metabolism
1436	Gb5828.t1	K19860	guanine nucleotide-binding protein alpha-1 subunit (GPA1)	Environmental Information Processing	Signal transduction
1437	Gb8921.t2	K01772	protoporphyrin/coproporphyrin ferrochelatase (hemH, FECH)	Metabolism	Metabolism of cofactors and vitamins
1438	Gb8921.t1	K01772	protoporphyrin/coproporphyrin ferrochelatase (hemH, FECH)	Metabolism	Metabolism of cofactors and vitamins
1439	Gb6506.t2	K18052	novel protein kinase C theta type (PRKCQ)	Environmental Information Processing	Signal transduction
1440	Gb12200.t1	K15082	DNA repair protein RAD7 (RAD7)	Brite Hierarchies	Protein families: genetic information processing
1441	Gb13158.t1	K19995	secretory carrier-associated membrane protein (SCAMP)	Brite Hierarchies	Protein families: genetic information processing
1442	Gb3648.t4	K01968	3-methylcrotonyl-CoA carboxylase alpha subunit (E6.4.1.4A)	Metabolism	Amino acid metabolism
1443	Gb9677.t1	K01705	homoaconitate hydratase (LYS4)	Metabolism	Amino acid metabolism
1444	Gb3648.t3	K01968	3-methylcrotonyl-CoA carboxylase alpha subunit (E6.4.1.4A)	Metabolism	Amino acid metabolism
1445	Gb3648.t2	K01968	3-methylcrotonyl-CoA carboxylase alpha subunit (E6.4.1.4A)	Metabolism	Amino acid metabolism
1446	Gb14739.t1	K04728	ataxia telangiectasia mutated family protein (ATM, TEL1)	Genetic Information Processing	Replication and repair
1447	Gb9600.t1	K10743	ribonuclease H2 subunit A (RNASEH2A)	Genetic Information Processing	Replication and repair
1448	Gb15725.t1	K10581	ubiquitin-conjugating enzyme E2 O (UBE2O)	Genetic Information Processing	Folding, sorting and degradation
1449	Gb9675.t1	K06889	uncharacterized protein (K06889)	Not Included in Pathway or Brite	Poorly characterized
1450	Gb9312.t1	K18932	palmitoyltransferase (ZDHHC)	Not Included in Pathway or Brite	Unclassified: metabolism
1451	Gb9720.t1	K02941	large subunit ribosomal protein LP0 (RP-LP0, RPLP0)	Genetic Information Processing	Translation
1452	Gb16826.t1	K14411	RNA-binding protein Musashi (MSI)	Genetic Information Processing	Translation
1453	Gb17473.t1	K19860	guanine nucleotide-binding protein alpha-1 subunit (GPA1)	Environmental Information Processing	Signal transduction
1454	Gb5236.t1	K10688	ubiquitin-conjugating enzyme E2 W (UBE2W, UBC16)	Genetic Information Processing	Folding, sorting and degradation
1455	Gb4217.t1	K03846	alpha-1,2-mannosyltransferase (ALG9)	Metabolism	Glycan biosynthesis and metabolism
1456	Gb1166.t1	K01624	fructose-bisphosphate aldolase, class II (FBA, fbaA)	Metabolism	Carbohydrate metabolism
1457	Gb1435.t1	K07078	uncharacterized protein (K07078)	Not Included in Pathway or Brite	Poorly characterized
1458	Gb9478.t1	K00737	beta-1,4-mannosyl-glycoprotein beta-1,4-N-acetylglucosaminyltransferase (MGAT3)	Metabolism	Glycan biosynthesis and metabolism
1459	Gb4148.t2	K17969	mitochondrial fission 1 protein (FIS1, TTC11, MDV2)	Cellular Processes	Transport and catabolism
1460	Gb4148.t2	K11982	E3 ubiquitin-protein ligase RNF115/126 (RNF115_126)	Brite Hierarchies	Protein families: genetic information processing
1461	Gb4148.t2	K17970	mitochondrial division protein 1 (MDV1, FIS2)	Brite Hierarchies	Protein families: genetic information processing
1462	Gb4148.t1	K17969	mitochondrial fission 1 protein (FIS1, TTC11, MDV2)	Cellular Processes	Transport and catabolism
1463	Gb4148.t1	K11982	E3 ubiquitin-protein ligase RNF115/126 (RNF115_126)	Brite Hierarchies	Protein families: genetic information processing
1464	Gb4148.t1	K17970	mitochondrial division protein 1 (MDV1, FIS2)	Brite Hierarchies	Protein families: genetic information processing
1465	Gb15935.t1	K02738	20S proteasome subunit beta 1 (PSMB6)	Genetic Information Processing	Folding, sorting and degradation
1466	Gb17557.t1	K01210	glucan 1,3-beta-glucosidase (E3.2.1.58)	Metabolism	Carbohydrate metabolism
1467	Gb18003.t1	K09448	transcriptional enhancer factor (TEAD)	Environmental Information Processing	Signal transduction
1468	Gb15421.t1	K02865	large subunit ribosomal protein L10Ae (RP-L10Ae, RPL10A)	Genetic Information Processing	Translation
1469	Gb2761.t1	K11761	chromatin structure-remodeling complex protein RSC7 (NPL6, RSC7)	Brite Hierarchies	Protein families: genetic information processing
1470	Gb3001.t1	K01426	amidase (E3.5.1.4, amiE)	Metabolism	Amino acid metabolism
1471	Gb4518.t1	K10747	DNA ligase 1 (LIG1)	Genetic Information Processing	Replication and repair
1472	Gb2418.t1	K15378	solute carrier family 45, member 1/2/4 (SLC45A1_2_4)	Brite Hierarchies	Protein families: signaling and cellular processes
1473	Gb16238.t1	K20046	actin cytoskeleton-regulatory complex protein SLA1 (SLA1)	Brite Hierarchies	Protein families: genetic information processing
1474	Gb12799.t2	K13117	ATP-dependent RNA helicase DDX35 (DHX35)	Brite Hierarchies	Protein families: genetic information processing
1475	Gb12799.t1	K13117	ATP-dependent RNA helicase DDX35 (DHX35)	Brite Hierarchies	Protein families: genetic information processing
1476	Gb6296.t1	K14544	U3 small nucleolar RNA-associated protein 22 (UTP22, NOL6)	Genetic Information Processing	Translation
1477	Gb5171.t1	K06665	general transcriptional corepressor CYC8 (SSN6, CYC8)	Environmental Information Processing	Signal transduction
1478	Gb4242.t1	K11806	WD repeat and SOF domain-containing protein 1 (WDSOF1)	Brite Hierarchies	Protein families: genetic information processing
1479	Gb3590.t1	K10956	protein transport protein SEC61 subunit alpha (SEC61A)	Genetic Information Processing	Folding, sorting and degradation
1480	Gb9592.t1	K10990	RecQ-mediated genome instability protein 1 (RMI1, BRAP75)	Genetic Information Processing	Replication and repair
1481	Gb1092.t2	K01613	phosphatidylserine decarboxylase (psd, PISD)	Metabolism	Lipid metabolism
1482	Gb17555.t1	K14310	nuclear pore complex protein Nup205 (NUP205, NUP192)	Genetic Information Processing	Translation
1483	Gb10950.t1	K03131	transcription initiation factor TFIID subunit 6 (TAF6)	Genetic Information Processing	Transcription
1484	Gb17515.t1	K12041	solute carrier family 9 (sodium/hydrogen exchanger), member 6/7 (SLC9A6_7, NHE6_7)	Organismal Systems	Circulatory system
1485	Gb7350.t1	K15402	fatty acid omega-hydroxylase (CYP86B1)	Metabolism	Lipid metabolism
1486	Gb7350.t1	K00493	unspecific monooxygenase (E1.14.14.1)	Not Included in Pathway or Brite	Unclassified: metabolism
1487	Gb5968.t1	K10807	ribonucleoside-diphosphate reductase subunit M1 (RRM1)	Metabolism	Nucleotide metabolism
1488	Gb6412.t1	K10580	ubiquitin-conjugating enzyme E2 N (UBE2N, BLU, UBC13)	Genetic Information Processing	Folding, sorting and degradation
1489	Gb5029.t1	K01885	glutamyl-tRNA synthetase (EARS, gltX)	Metabolism	Metabolism of cofactors and vitamins
1490	Gb15542.t1	K18716	nucleoporin NUP42 (NUP42, RIP1)	Brite Hierarchies	Protein families: genetic information processing
1491	Gb9467.t1	K19245	sulfonate dioxygenase (JLP1)	Not Included in Pathway or Brite	Unclassified: metabolism
1492	Gb6102.t1	K02894	large subunit ribosomal protein L23e (RP-L23e, RPL23)	Genetic Information Processing	Translation
1493	Gb14489.t1	K06125	4-hydroxybenzoate polyprenyltransferase (COQ2)	Metabolism	Metabolism of cofactors and vitamins
1494	Gb15540.t1	K14776	ATP-dependent RNA helicase DDX10/DBP4 (DDX10, DBP4)	Brite Hierarchies	Protein families: genetic information processing
1495	Gb16023.t1	K10401	kinesin family member 18/19 (KIF18_19)	#N/A	#N/A
1496	Gb13507.t1	K07739	elongator complex protein 3 (ELP3, KAT9)	Brite Hierarchies	Protein families: genetic information processing
1497	Gb16386.t1	K00818	acetylornithine aminotransferase (E2.6.1.11, argD)	Metabolism	Amino acid metabolism
1498	Gb1865.t1	K03364	cell division cycle 20-like protein 1, cofactor of APC complex (CDH1)	Genetic Information Processing	Folding, sorting and degradation
1499	Gb9517.t1	K14265	tryptophan aminotransferase (Tam1)	Metabolism	Amino acid metabolism
1500	Gb12902.t1	K13137	serine-threonine kinase receptor-associated protein (STRAP, UNRIP)	Brite Hierarchies	Protein families: genetic information processing
1501	Gb15883.t1	K11883	RNA-binding protein NOB1 (NOB1)	Genetic Information Processing	Translation
1502	Gb7560.t2	K06123	1-acylglycerone phosphate reductase (AYR1)	Metabolism	Lipid metabolism
1503	Gb7560.t1	K06123	1-acylglycerone phosphate reductase (AYR1)	Metabolism	Lipid metabolism
1504	Gb4608.t1	K16261	yeast amino acid transporter (YAT)	Brite Hierarchies	Protein families: signaling and cellular processes
1505	Gb16060.t1	K12178	COP9 signalosome complex subunit 4 (COPS4, CSN4)	Brite Hierarchies	Protein families: genetic information processing
1506	Gb7190.t1	K02137	F-type H+-transporting ATPase subunit O (ATPeF0O, ATP5O, ATP5)	Metabolism	Energy metabolism
1507	Gb7432.t1	K00480	salicylate hydroxylase (E1.14.13.1)	Metabolism	Xenobiotics biodegradation and metabolism
1508	Gb7562.t1	K06123	1-acylglycerone phosphate reductase (AYR1)	Metabolism	Lipid metabolism
1509	Gb8349.t1	K13127	RING finger protein 113A (RNF113A, CWC24)	Brite Hierarchies	Protein families: genetic information processing
1510	Gb16062.t1	K11795	nuclear receptor interaction protein (IQWD1, NRIP, ARCAP)	Brite Hierarchies	Protein families: genetic information processing
1511	Gb11109.t2	K08866	serine/threonine-protein kinase TTK/MPS1 (TTK, MPS1)	Cellular Processes	Cell growth and death
1512	Gb11109.t1	K08866	serine/threonine-protein kinase TTK/MPS1 (TTK, MPS1)	Cellular Processes	Cell growth and death
1513	Gb9781.t1	K09503	DnaJ homolog subfamily A member 2 (DNAJA2)	Genetic Information Processing	Folding, sorting and degradation
1514	Gb4351.t1	K14792	rRNA biogenesis protein RRP5 (RRP5, PDCD11)	Brite Hierarchies	Protein families: genetic information processing
1515	Gb8650.t1	K03348	anaphase-promoting complex subunit 1 (APC1)	Genetic Information Processing	Folding, sorting and degradation
1516	Gb6123.t1	K02510	4-hydroxy-2-oxoheptanedioate aldolase (hpaI, hpcH)	Metabolism	Amino acid metabolism
1517	Gb3553.t1	K00797	spermidine synthase (speE, SRM)	Metabolism	Amino acid metabolism
1518	Gb3553.t1	K00293	saccharopine dehydrogenase (NADP+, L-glutamate forming) (LYS9)	Metabolism	Amino acid metabolism
1519	Gb17955.t1	K09257	NF-kappa-B inhibitor-like protein 2 (NFKBIL2)	Brite Hierarchies	Protein families: genetic information processing
1520	Gb8339.t1	K08968	L-methionine (R)-S-oxide reductase (msrC)	Metabolism	Amino acid metabolism
1521	Gb8339.t1	K07170	null	#N/A	#N/A
1522	Gb12599.t1	K06113	arabinan endo-1,5-alpha-L-arabinosidase (abnA)	Not Included in Pathway or Brite	Unclassified: metabolism
1523	Gb3920.t1	K02264	cytochrome c oxidase subunit 5a (COX5A)	Metabolism	Energy metabolism
1524	Gb13945.t1	K03441	aquaglyceroporin related protein, other eukaryote (GLP-F)	Brite Hierarchies	Protein families: signaling and cellular processes
1525	Gb9477.t2	K16576	actin-related protein 10 (ACTR10, ARP11)	Human Diseases	Infectious disease: bacterial
1526	Gb8413.t1	K00773	queuine tRNA-ribosyltransferase (tgt, QTRT1)	Brite Hierarchies	Protein families: genetic information processing
1527	Gb9477.t1	K16576	actin-related protein 10 (ACTR10, ARP11)	Human Diseases	Infectious disease: bacterial
1528	Gb5735.t1	K02976	small subunit ribosomal protein S26e (RP-S26e, RPS26)	Genetic Information Processing	Translation
1529	Gb3627.t1	K01536	Na+-exporting ATPase (E3.6.3.7)	Not Included in Pathway or Brite	Unclassified: metabolism
1530	Gb3627.t1	K01537	Ca2+-transporting ATPase (E3.6.3.8)	Not Included in Pathway or Brite	Unclassified: metabolism
1531	Gb9037.t1	K00480	salicylate hydroxylase (E1.14.13.1)	Metabolism	Xenobiotics biodegradation and metabolism
1532	Gb17458.t1	K03233	elongation factor 1-gamma (EEF1G)	Human Diseases	Infectious disease: bacterial
1533	Gb4515.t1	K06269	serine/threonine-protein phosphatase PP1 catalytic subunit (PPP1C)	Genetic Information Processing	Translation
1534	Gb1574.t1	K01443	N-acetylglucosamine-6-phosphate deacetylase (nagA, AMDHD2)	Metabolism	Carbohydrate metabolism
1535	Gb17459.t1	K20032	palmitoyltransferase ZDHHC13/17 (ZDHHC13_17, HIP14)	Brite Hierarchies	Protein families: genetic information processing
1536	Gb16912.t1	K01181	endo-1,4-beta-xylanase (E3.2.1.8, xynA)	Not Included in Pathway or Brite	Unclassified: metabolism
1537	Gb701.t1	K00789	S-adenosylmethionine synthetase (metK)	Metabolism	Amino acid metabolism
1538	Gb12888.t1	K00102	D-lactate dehydrogenase (cytochrome) (LDHD, dld)	Metabolism	Carbohydrate metabolism
1539	Gb5578.t1	K19720	collagen, type III, alpha (COL3A)	Organismal Systems	Immune system
1540	Gb7204.t1	K01279	tripeptidyl-peptidase I (TPP1, CLN2)	Cellular Processes	Transport and catabolism
1541	Gb2269.t1	K10775	phenylalanine ammonia-lyase (PAL)	Metabolism	Amino acid metabolism
1542	Gb4285.t1	K19355	mannan endo-1,4-beta-mannosidase (MAN)	Metabolism	Carbohydrate metabolism
1543	Gb12301.t1	K08827	serine/threonine-protein kinase PRP4 (PRPF4B)	Brite Hierarchies	Protein families: metabolism
1544	Gb7644.t1	K15455	diphthamide biosynthesis protein 3 (DPH3, KTI11)	Brite Hierarchies	Protein families: genetic information processing
1545	Gb16314.t1	K01179	endoglucanase (E3.2.1.4)	Metabolism	Carbohydrate metabolism
1546	Gb7192.t1	K17592	sacsin (SACS)	Brite Hierarchies	Protein families: metabolism
1547	Gb5240.t1	K03842	beta-1,4-mannosyltransferase (ALG1)	Metabolism	Glycan biosynthesis and metabolism
1548	Gb11262.t1	K00510	heme oxygenase 1 (HMOX1)	Metabolism	Metabolism of cofactors and vitamins
1549	Gb12620.t1	K01771	1-phosphatidylinositol phosphodiesterase (plc)	Metabolism	Carbohydrate metabolism
1550	Gb1760.t1	K04345	protein kinase A (PKA)	Environmental Information Processing	Signal transduction
1551	Gb16984.t1	K07497	putative transposase (K07497)	Not Included in Pathway or Brite	Unclassified: genetic information processing
1552	Gb13528.t1	K15458	SIT4-associating protein SAP185/190 (SAP185_190)	Brite Hierarchies	Protein families: genetic information processing
1553	Gb13528.t1	K15457	SIT4-associating protein SAP155 (SAP155)	Brite Hierarchies	Protein families: genetic information processing
1554	Gb13528.t1	K15501	serine/threonine-protein phosphatase 6 regulatory subunit 3 (PPP6R3, SAPS3)	Brite Hierarchies	Protein families: metabolism
1555	Gb3870.t1	K01689	enolase (ENO, eno)	Metabolism	Carbohydrate metabolism
1556	Gb11260.t2	K15706	E3 ubiquitin-protein ligase RNF167 (RNF167)	Brite Hierarchies	Protein families: genetic information processing
1557	Gb11260.t2	K15692	E3 ubiquitin-protein ligase RNF13 (RNF13, RZF)	Brite Hierarchies	Protein families: genetic information processing
1558	Gb11260.t1	K15706	E3 ubiquitin-protein ligase RNF167 (RNF167)	Brite Hierarchies	Protein families: genetic information processing
1559	Gb11260.t1	K15692	E3 ubiquitin-protein ligase RNF13 (RNF13, RZF)	Brite Hierarchies	Protein families: genetic information processing
1560	Gb14468.t1	K12828	splicing factor 3B subunit 1 (SF3B1, SAP155)	Genetic Information Processing	Transcription
1561	Gb5559.t1	K00799	glutathione S-transferase (GST, gst)	Metabolism	Metabolism of other amino acids
1562	Gb9931.t1	K07827	GTPase KRas (KRAS, KRAS2)	Environmental Information Processing	Signal transduction
1563	Gb11288.t1	K02966	small subunit ribosomal protein S19e (RP-S19e, RPS19)	Genetic Information Processing	Translation
1564	Gb4691.t1	K11131	H/ACA ribonucleoprotein complex subunit 4 (DKC1, NOLA4, CBF5)	Genetic Information Processing	Translation
1565	Gb13024.t1	K01897	long-chain acyl-CoA synthetase (ACSL, fadD)	Metabolism	Lipid metabolism
1566	Gb9526.t1	K03062	26S proteasome regulatory subunit T2 (PSMC1, RPT2)	Genetic Information Processing	Folding, sorting and degradation
1567	Gb14759.t1	K10704	ubiquitin-conjugating enzyme E2 variant (UBE2V)	Organismal Systems	Immune system
1568	Gb16682.t1	K06947	polynucleotide 5'-hydroxyl-kinase GRC3/NOL9 (GRC3, NOL9)	Brite Hierarchies	Protein families: genetic information processing
1569	Gb7090.t1	K01417	extracellular elastinolytic metalloproteinase (MEP)	Brite Hierarchies	Protein families: metabolism
1570	Gb9273.t1	K01183	chitinase (E3.2.1.14)	Metabolism	Carbohydrate metabolism
1571	Gb12362.t1	K06316	oligosaccharide translocation protein RFT1 (RFT1)	Brite Hierarchies	Protein families: signaling and cellular processes
1572	Gb6098.t1	K00235	succinate dehydrogenase (ubiquinone) iron-sulfur subunit (SDHB, SDH2)	Metabolism	Carbohydrate metabolism
1573	Gb9271.t1	K01183	chitinase (E3.2.1.14)	Metabolism	Carbohydrate metabolism
1574	Gb6009.t1	K13507	glycerol-3-phosphate O-acyltransferase / dihydroxyacetone phosphate acyltransferase (GAT)	Metabolism	Lipid metabolism
1575	Gb7234.t1	K01279	tripeptidyl-peptidase I (TPP1, CLN2)	Cellular Processes	Transport and catabolism
1576	Gb10752.t1	K01115	phospholipase D1/2 (PLD1_2)	Metabolism	Lipid metabolism
1577	Gb1374.t1	K14326	regulator of nonsense transcripts 1 (UPF1, RENT1)	Genetic Information Processing	Translation
1578	Gb2620.t1	K05747	Wiskott-Aldrich syndrome protein (WAS)	Cellular Processes	Cellular community - eukaryotes
1579	Gb15670.t1	K03002	DNA-directed RNA polymerase I subunit RPA2 (RPA2, POLR1B)	Genetic Information Processing	Transcription
1580	Gb13313.t1	K08266	target of rapamycin complex subunit LST8 (MLST8, GBL)	Environmental Information Processing	Signal transduction
1581	Gb3283.t1	K01689	enolase (ENO, eno)	Metabolism	Carbohydrate metabolism
1582	Gb16413.t1	K02884	large subunit ribosomal protein L19 (RP-L19, MRPL19, rplS)	Genetic Information Processing	Translation
1583	Gb12843.t1	K07556	ATP synthase mitochondrial F1 complex assembly factor 2 (ATPeAF2, ATPAF2, ATP12)	Brite Hierarchies	Protein families: genetic information processing
1584	Gb1580.t1	K01443	N-acetylglucosamine-6-phosphate deacetylase (nagA, AMDHD2)	Metabolism	Carbohydrate metabolism
1585	Gb12841.t1	K03061	26S proteasome regulatory subunit T1 (PSMC2, RPT1)	Genetic Information Processing	Folding, sorting and degradation
1586	Gb4286.t1	K14827	pre-rRNA-processing protein IPI1 (IPI1, TEX10)	Brite Hierarchies	Protein families: genetic information processing
1587	Gb4836.t1	K03097	casein kinase II subunit alpha (CSNK2A)	Genetic Information Processing	Translation
1588	Gb5488.t1	K02365	separase (ESP1)	Cellular Processes	Cell growth and death
1589	Gb7157.t1	K10380	ankyrin (ANK)	Organismal Systems	Immune system
1590	Gb7157.t1	K15503	serine/threonine-protein phosphatase 6 regulatory ankyrin repeat subunit B (ANKRD44)	Brite Hierarchies	Protein families: metabolism
1591	Gb4441.t1	K03234	elongation factor 2 (EEF2)	Environmental Information Processing	Signal transduction
1592	Gb4782.t1	K04794	peptidyl-tRNA hydrolase, PTH2 family (PTH2)	Brite Hierarchies	Protein families: genetic information processing
1593	Gb279.t1	K02953	small subunit ribosomal protein S13e (RP-S13e, RPS13)	Genetic Information Processing	Translation
1594	Gb11772.t1	K06123	1-acylglycerone phosphate reductase (AYR1)	Metabolism	Lipid metabolism
1595	Gb11557.t1	K12605	CCR4-NOT transcription complex subunit 2 (CNOT2, NOT2)	Genetic Information Processing	Folding, sorting and degradation
1596	Gb2086.t1	K12856	pre-mRNA-processing factor 8 (PRPF8, PRP8)	Genetic Information Processing	Transcription
1597	Gb2086.t2	K12856	pre-mRNA-processing factor 8 (PRPF8, PRP8)	Genetic Information Processing	Transcription
1598	Gb12999.t1	K02731	20S proteasome subunit alpha 4 (PSMA7)	Genetic Information Processing	Folding, sorting and degradation
1599	Gb5778.t1	K01870	isoleucyl-tRNA synthetase (IARS, ileS)	Genetic Information Processing	Translation
1600	Gb1822.t1	K19844	GTPase-activating protein BEM2 (BEM2)	Environmental Information Processing	Signal transduction
1601	Gb1851.t1	K04508	transducin (beta)-like 1 (TBL1)	Environmental Information Processing	Signal transduction
1602	Gb8645.t1	K02995	small subunit ribosomal protein S8e (RP-S8e, RPS8)	Genetic Information Processing	Translation
1603	Gb5343.t1	K01187	alpha-glucosidase (malZ)	Metabolism	Carbohydrate metabolism
1604	Gb4321.t1	K06867	uncharacterized protein (K06867)	Not Included in Pathway or Brite	Poorly characterized
1605	Gb7586.t1	K06123	1-acylglycerone phosphate reductase (AYR1)	Metabolism	Lipid metabolism
1606	Gb4634.t1	K18106	D-galacturonate reductase (GAAA)	Metabolism	Carbohydrate metabolism
1607	Gb4600.t1	K01876	aspartyl-tRNA synthetase (DARS, aspS)	Genetic Information Processing	Translation
1608	Gb10625.t1	K09660	mannose-P-dolichol utilization defect 1 (MPDU1)	Brite Hierarchies	Protein families: metabolism
1609	Gb4689.t1	K04371	mitogen-activated protein kinase 1/3 (MAPK1_3)	Environmental Information Processing	Signal transduction
1610	Gb14787.t1	K20044	phosphatidylinositol-binding clathrin assembly protein (PICALM)	Brite Hierarchies	Protein families: genetic information processing
1611	Gb16068.t1	K09580	protein disulfide-isomerase A1 (PDIA1, P4HB)	Genetic Information Processing	Folding, sorting and degradation
1612	Gb6886.t1	K07497	putative transposase (K07497)	Not Included in Pathway or Brite	Unclassified: genetic information processing
1613	Gb14897.t1	K00354	NADPH2 dehydrogenase (E1.6.99.1)	Not Included in Pathway or Brite	Unclassified: metabolism
1614	Gb9524.t1	K01279	tripeptidyl-peptidase I (TPP1, CLN2)	Cellular Processes	Transport and catabolism
1615	Gb15408.t1	K11885	DNA damage-inducible protein 1 (DDI1)	Brite Hierarchies	Protein families: genetic information processing
1616	Gb16910.t1	K10251	17beta-estradiol 17-dehydrogenase / very-long-chain 3-oxoacyl-CoA reductase (HSD17B12, KAR, IFA38)	Metabolism	Lipid metabolism
1617	Gb12128.t1	K00059	3-oxoacyl-[acyl-carrier protein] reductase (fabG)	Metabolism	Lipid metabolism
1618	Gb12128.t1	K03366	meso-butanediol dehydrogenase / (S,S)-butanediol dehydrogenase / diacetyl reductase (butA, budC)	Metabolism	Carbohydrate metabolism
1619	Gb14170.t1	K10756	replication factor C subunit 3/5 (RFC3_5)	Genetic Information Processing	Replication and repair
1620	Gb7121.t1	K07375	tubulin beta (TUBB)	Cellular Processes	Transport and catabolism
1621	Gb17730.t1	K00826	branched-chain amino acid aminotransferase (E2.6.1.42, ilvE)	Metabolism	Amino acid metabolism
1622	Gb17671.t1	K00108	choline dehydrogenase (betA, CHDH)	Metabolism	Amino acid metabolism
1623	Gb9077.t1	K03469	ribonuclease HI (rnhA, RNASEH1)	Genetic Information Processing	Replication and repair
1624	Gb2534.t1	K05544	tRNA-dihydrouridine synthase 3 (DUS3)	Brite Hierarchies	Protein families: genetic information processing
1625	Gb14495.t1	K02152	V-type H+-transporting ATPase subunit G (ATPeV1G, ATP6G)	Metabolism	Energy metabolism
1626	Gb5851.t1	K00507	stearoyl-CoA desaturase (Delta-9 desaturase) (SCD, desC)	Metabolism	Lipid metabolism
1627	Gb16932.t1	K08066	nuclear transcription factor Y, gamma (NFYC)	Organismal Systems	Immune system
1628	Gb16538.t1	K08678	UDP-glucuronate decarboxylase (UXS1, uxs)	Metabolism	Carbohydrate metabolism
1629	Gb4001.t1	K11319	inhibitor of growth protein 3 (ING3)	Brite Hierarchies	Protein families: genetic information processing
1630	Gb5382.t1	K12663	Delta(3,5)-Delta(2,4)-dienoyl-CoA isomerase (ECH1)	Cellular Processes	Transport and catabolism
1631	Gb16671.t1	K09540	translocation protein SEC63 (SEC63, DNAJC23)	Genetic Information Processing	Folding, sorting and degradation
1632	Gb6045.t1	K01803	triosephosphate isomerase (TIM) (TPI, tpiA)	Metabolism	Carbohydrate metabolism
1633	Gb10709.t1	K10684	ubiquitin-like 1-activating enzyme E1 A (UBLE1A, SAE1)	Genetic Information Processing	Folding, sorting and degradation
1634	Gb8647.t1	K09498	T-complex protein 1 subunit zeta (CCT6)	Brite Hierarchies	Protein families: genetic information processing
1635	Gb13876.t1	K01282	dipeptidyl aminopeptidase (E3.4.14.-)	Brite Hierarchies	Protein families: metabolism
1636	Gb17578.t1	K01338	ATP-dependent Lon protease (lon)	Cellular Processes	Cell growth and death
1637	Gb3102.t1	K09257	NF-kappa-B inhibitor-like protein 2 (NFKBIL2)	Brite Hierarchies	Protein families: genetic information processing
1638	Gb13125.t1	K15053	charged multivesicular body protein 7 (CHMP7)	Cellular Processes	Transport and catabolism
1639	Gb9924.t1	K00053	ketol-acid reductoisomerase (ilvC)	Metabolism	Amino acid metabolism
1640	Gb5223.t1	K12815	pre-mRNA-splicing factor ATP-dependent RNA helicase DHX38/PRP16 (DHX38, PRP16)	Genetic Information Processing	Transcription
1641	Gb7593.t1	K19852	serine/threonine protein kinase KIN1/2 (KIN1_2)	Brite Hierarchies	Protein families: metabolism
1642	Gb4447.t1	K04508	transducin (beta)-like 1 (TBL1)	Environmental Information Processing	Signal transduction
1643	Gb4447.t2	K04508	transducin (beta)-like 1 (TBL1)	Environmental Information Processing	Signal transduction
1644	Gb7654.t1	K19347	SUN domain-containing protein 1/2 (SUN1_2)	Brite Hierarchies	Protein families: genetic information processing
1645	Gb3787.t1	K00027	malate dehydrogenase (oxaloacetate-decarboxylating) (ME2, sfcA, maeA)	Metabolism	Carbohydrate metabolism
1646	Gb12876.t1	K10389	tubulin gamma (TUBG)	Human Diseases	Infectious disease: viral
1647	Gb13091.t1	K19306	18S rRNA (guanine1575-N7)-methyltransferase (BUD23)	Brite Hierarchies	Protein families: genetic information processing
1648	Gb637.t1	K03861	phosphatidylinositol glycan, class P (PIGP, GPI19, DSCR5)	Metabolism	Glycan biosynthesis and metabolism
1649	Gb14477.t1	K18679	mitosis inducer protein kinase Cdr2 (CDR2)	Cellular Processes	Cell growth and death
1650	Gb14477.t1	K06668	serine/threonine-protein kinase GIN4 (GIN4)	Cellular Processes	Cell growth and death
1651	Gb14477.t1	K02515	serine/threonine-protein kinase HSL1, negative regulator of Swe1 kinase (HSL1)	Environmental Information Processing	Signal transduction
1652	Gb12874.t1	K12472	epidermal growth factor receptor substrate 15 (EPS15)	Cellular Processes	Transport and catabolism
1653	Gb5521.t1	K07195	exocyst complex component 7 (EXOC7, EXO70)	Organismal Systems	Endocrine system
1654	Gb7353.t1	K15402	fatty acid omega-hydroxylase (CYP86B1)	Metabolism	Lipid metabolism
1655	Gb7353.t1	K00493	unspecific monooxygenase (E1.14.14.1)	Not Included in Pathway or Brite	Unclassified: metabolism
1656	Gb17013.t1	K11274	chromosome transmission fidelity protein 4 (WDHD1, CTF4)	Brite Hierarchies	Protein families: genetic information processing
1657	Gb769.t1	K19940	Rab guanine nucleotide exchange factor SEC2 (SEC2)	Brite Hierarchies	Protein families: genetic information processing
1658	Gb5425.t1	K10798	poly [ADP-ribose] polymerase (PARP)	Genetic Information Processing	Replication and repair
1659	Gb17981.t1	K10380	ankyrin (ANK)	Organismal Systems	Immune system
1660	Gb17981.t1	K15503	serine/threonine-protein phosphatase 6 regulatory ankyrin repeat subunit B (ANKRD44)	Brite Hierarchies	Protein families: metabolism
1661	Gb7297.t1	K11187	peroxiredoxin 5, atypical 2-Cys peroxiredoxin (PRDX5)	Cellular Processes	Transport and catabolism
1662	Gb21.t1	K01954	carbamoyl-phosphate synthase (K01954)	Metabolism	Nucleotide metabolism
1663	Gb21.t1	K11541	carbamoyl-phosphate synthase / aspartate carbamoyltransferase (URA2)	Metabolism	Nucleotide metabolism
1664	Gb7351.t1	K15402	fatty acid omega-hydroxylase (CYP86B1)	Metabolism	Lipid metabolism
1665	Gb7351.t1	K00493	unspecific monooxygenase (E1.14.14.1)	Not Included in Pathway or Brite	Unclassified: metabolism
1666	Gb4837.t1	K01183	chitinase (E3.2.1.14)	Metabolism	Carbohydrate metabolism
1667	Gb2362.t1	K19846	protein SPA2 (SPA2)	Environmental Information Processing	Signal transduction
1668	Gb12820.t1	K00927	phosphoglycerate kinase (PGK, pgk)	Metabolism	Carbohydrate metabolism
1669	Gb8105.t1	K15731	carboxy-terminal domain RNA polymerase II polypeptide A small phosphatase (CTDSP)	Brite Hierarchies	Protein families: metabolism
1670	Gb11286.t1	K10256	omega-6 fatty acid desaturase / acyl-lipid omega-6 desaturase (Delta-12 desaturase) (FAD2)	Metabolism	Lipid metabolism
1671	Gb5707.t1	K00817	histidinol-phosphate aminotransferase (hisC)	Metabolism	Amino acid metabolism
1672	Gb14581.t1	K14801	pre-rRNA-processing protein TSR4 (TSR4)	Brite Hierarchies	Protein families: genetic information processing
1673	Gb9593.t1	K00624	carnitine O-acetyltransferase (E2.3.1.7)	Cellular Processes	Transport and catabolism
1674	Gb13565.t1	K11841	ubiquitin carboxyl-terminal hydrolase 10 (USP10, UBP3)	Cellular Processes	Transport and catabolism
1675	Gb3635.t1	K05542	tRNA-dihydrouridine synthase 1 (DUS1)	Brite Hierarchies	Protein families: genetic information processing
1676	Gb12659.t1	K17824	DCN1-like protein 4/5 (DCUN1D4_5)	Brite Hierarchies	Protein families: genetic information processing
1677	Gb14644.t1	K02921	large subunit ribosomal protein L37Ae (RP-L37Ae, RPL37A)	Genetic Information Processing	Translation
1678	Gb11770.t1	K00128	aldehyde dehydrogenase (NAD+) (ALDH)	Metabolism	Carbohydrate metabolism
1679	Gb11770.t1	K00129	aldehyde dehydrogenase (NAD(P)+) (E1.2.1.5)	Metabolism	Carbohydrate metabolism
1680	Gb11976.t1	K01083	3-phytase (E3.1.3.8)	Metabolism	Carbohydrate metabolism
1681	Gb9782.t1	K01427	urease (URE)	Metabolism	Nucleotide metabolism
1682	Gb14794.t1	K11372	HAT1-interacting factor 1 (HIF1)	Brite Hierarchies	Protein families: genetic information processing
1683	Gb9591.t1	K09528	DnaJ homolog subfamily C member 8 (DNAJC8)	Brite Hierarchies	Protein families: genetic information processing
1684	Gb4197.t1	K03128	transcription initiation factor TFIID subunit 2 (TAF2)	Genetic Information Processing	Transcription
1685	Gb2172.t1	K04043	molecular chaperone DnaK (dnaK, HSPA9)	Genetic Information Processing	Folding, sorting and degradation
1686	Gb2172.t1	K03283	heat shock 70kDa protein 1/2/6/8 (HSPA1s)	Genetic Information Processing	Transcription
1687	Gb9780.t1	K15264	25S rRNA (cytosine2278-C5)-methyltransferase (NSUN5, WBSCR20, RCM1)	Brite Hierarchies	Protein families: genetic information processing
1688	Gb16564.t1	K02883	large subunit ribosomal protein L18e (RP-L18e, RPL18)	Genetic Information Processing	Translation
1689	Gb15583.t1	K02871	large subunit ribosomal protein L13 (RP-L13, MRPL13, rplM)	Genetic Information Processing	Translation
1690	Gb17134.t1	K19347	SUN domain-containing protein 1/2 (SUN1_2)	Brite Hierarchies	Protein families: genetic information processing
1691	Gb6857.t1	K15267	mitochondrial transcription factor 1 (MTEF1)	Brite Hierarchies	Protein families: genetic information processing
1692	Gb14026.t1	K09419	heat shock transcription factor, other eukaryote (HSFF)	Brite Hierarchies	Protein families: genetic information processing
1693	Gb12822.t1	K14856	protein SDA1 (SDA1, SDAD1)	Brite Hierarchies	Protein families: genetic information processing
1694	Gb9418.t1	K09497	T-complex protein 1 subunit epsilon (CCT5)	Brite Hierarchies	Protein families: genetic information processing
1695	Gb13549.t1	K00765	ATP phosphoribosyltransferase (hisG)	Metabolism	Amino acid metabolism
1696	Gb14335.t1	K01279	tripeptidyl-peptidase I (TPP1, CLN2)	Cellular Processes	Transport and catabolism
1697	Gb5935.t1	K08783	extracellular matrix protein 14 (ECM14)	Brite Hierarchies	Protein families: metabolism
1698	Gb17575.t1	K01230	mannosyl-oligosaccharide alpha-1,2-mannosidase (MAN1)	Metabolism	Glycan biosynthesis and metabolism
1699	Gb16136.t2	K14400	pre-mRNA cleavage complex 2 protein Pcf11 (PCF11)	Genetic Information Processing	Translation
1700	Gb16136.t1	K14400	pre-mRNA cleavage complex 2 protein Pcf11 (PCF11)	Genetic Information Processing	Translation
1701	Gb7191.t1	K17592	sacsin (SACS)	Brite Hierarchies	Protein families: metabolism
1702	Gb13800.t1	K17362	acyl-coenzyme A thioesterase 13 (ACOT13)	Brite Hierarchies	Protein families: metabolism
1703	Gb15627.t1	K01083	3-phytase (E3.1.3.8)	Metabolism	Carbohydrate metabolism
1704	Gb14237.t1	K01641	hydroxymethylglutaryl-CoA synthase (E2.3.3.10)	Metabolism	Carbohydrate metabolism
1705	Gb635.t1	K10746	exonuclease 1 (EXO1)	Genetic Information Processing	Replication and repair
1706	Gb4136.t1	K01426	amidase (E3.5.1.4, amiE)	Metabolism	Amino acid metabolism
1707	Gb7193.t1	K01866	tyrosyl-tRNA synthetase (YARS, tyrS)	Genetic Information Processing	Translation
1708	Gb16134.t1	K05351	D-xylulose reductase (E1.1.1.9)	Metabolism	Carbohydrate metabolism
1709	Gb16134.t1	K00008	L-iditol 2-dehydrogenase (SORD, gutB)	Metabolism	Carbohydrate metabolism
1710	Gb4264.t1	K14812	RNA exonuclease NGL2 (NGL2)	Brite Hierarchies	Protein families: genetic information processing
1711	Gb10806.t1	K14815	mRNA turnover protein 4 (MRT4)	Brite Hierarchies	Protein families: genetic information processing
1712	Gb5089.t1	K01940	argininosuccinate synthase (argG, ASS1)	Metabolism	Amino acid metabolism
1713	Gb4720.t1	K07897	Ras-related protein Rab-7A (RAB7A)	Cellular Processes	Transport and catabolism
1714	Gb5544.t1	K00799	glutathione S-transferase (GST, gst)	Metabolism	Metabolism of other amino acids
1715	Gb16498.t1	K02935	large subunit ribosomal protein L7/L12 (RP-L7, MRPL12, rplL)	Genetic Information Processing	Translation
1716	Gb9240.t1	K02603	origin recognition complex subunit 1 (ORC1)	Cellular Processes	Cell growth and death
1717	Gb10026.t1	K09566	peptidyl-prolyl isomerase G (cyclophilin G) (PPIG)	Brite Hierarchies	Protein families: genetic information processing
1718	Gb9761.t1	K01102	pyruvate dehydrogenase phosphatase (PDP)	Brite Hierarchies	Protein families: metabolism
1719	Gb18424.t1	K11274	chromosome transmission fidelity protein 4 (WDHD1, CTF4)	Brite Hierarchies	Protein families: genetic information processing
1720	Gb14705.t1	K11587	chromobox protein 5 (CBX5, HP1A)	Brite Hierarchies	Protein families: genetic information processing
1721	Gb2730.t1	K08150	MFS transporter, SP family, solute carrier family 2 (myo-inositol transporter), member 13 (SLC2A13, ITR)	Brite Hierarchies	Protein families: signaling and cellular processes
1722	Gb13163.t1	K16219	protein N-terminal methyltransferase (NTMT1, METTL11A, NTM1)	Not Included in Pathway or Brite	Unclassified: metabolism
1723	Gb5299.t1	K11427	histone-lysine N-methyltransferase, H3 lysine-79 specific (DOT1L, DOT1)	Metabolism	Amino acid metabolism
1724	Gb9763.t1	K14713	solute carrier family 39 (zinc transporter), member 7 (SLC39A7, KE4, ZIP7)	Human Diseases	Neurodegenerative disease
1725	Gb7207.t1	K11415	NAD-dependent deacetylase sirtuin 5 (SIRT5, SIR2L5)	Metabolism	Metabolism of cofactors and vitamins
1726	Gb12934.t1	K11547	kinetochore protein NDC80 (NDC80, HEC1, TID3)	Brite Hierarchies	Protein families: genetic information processing
1727	Gb8218.t1	K12830	splicing factor 3B subunit 3 (SF3B3, SAP130, RSE1)	Genetic Information Processing	Transcription
1728	Gb2576.t1	K11274	chromosome transmission fidelity protein 4 (WDHD1, CTF4)	Brite Hierarchies	Protein families: genetic information processing
1729	Gb1645.t2	K10981	DNA polymerase IV (POL4)	Genetic Information Processing	Replication and repair
1730	Gb1645.t2	K03512	DNA polymerase lambda (POLL)	Genetic Information Processing	Replication and repair
1731	Gb1645.t2	K03513	DNA polymerase mu (POLM)	Genetic Information Processing	Replication and repair
1732	Gb1645.t3	K10981	DNA polymerase IV (POL4)	Genetic Information Processing	Replication and repair
1733	Gb1645.t3	K03512	DNA polymerase lambda (POLL)	Genetic Information Processing	Replication and repair
1734	Gb1645.t3	K03513	DNA polymerase mu (POLM)	Genetic Information Processing	Replication and repair
1735	Gb1645.t4	K10981	DNA polymerase IV (POL4)	Genetic Information Processing	Replication and repair
1736	Gb1645.t4	K03512	DNA polymerase lambda (POLL)	Genetic Information Processing	Replication and repair
1737	Gb1645.t4	K03513	DNA polymerase mu (POLM)	Genetic Information Processing	Replication and repair
1738	Gb6740.t1	K02936	large subunit ribosomal protein L7Ae (RP-L7Ae, RPL7A)	Genetic Information Processing	Translation
1739	Gb17899.t2	K15100	solute carrier family 25 (mitochondrial citrate transporter), member 1 (SLC25A1, CTP)	Brite Hierarchies	Protein families: signaling and cellular processes
1740	Gb17899.t1	K15100	solute carrier family 25 (mitochondrial citrate transporter), member 1 (SLC25A1, CTP)	Brite Hierarchies	Protein families: signaling and cellular processes
1741	Gb9700.t1	K00876	uridine kinase (udk, UCK)	Metabolism	Nucleotide metabolism
1742	Gb7247.t1	K00611	ornithine carbamoyltransferase (OTC, argF, argI)	Metabolism	Amino acid metabolism
1743	Gb2757.t1	K03868	RING-box protein 1 (RBX1, ROC1)	Genetic Information Processing	Folding, sorting and degradation
1744	Gb5664.t1	K00128	aldehyde dehydrogenase (NAD+) (ALDH)	Metabolism	Carbohydrate metabolism
1745	Gb5664.t1	K00129	aldehyde dehydrogenase (NAD(P)+) (E1.2.1.5)	Metabolism	Carbohydrate metabolism
1746	Gb15961.t1	K00685	arginyl-tRNA---protein transferase (ATE1)	Brite Hierarchies	Protein families: genetic information processing
1747	Gb14325.t1	K09274	HMG box factor, other (K09274)	Brite Hierarchies	Protein families: genetic information processing
1748	Gb8433.t1	K13248	pyridoxal phosphate phosphatase PHOSPHO2 (PHOSPHO2)	Metabolism	Metabolism of cofactors and vitamins
1749	Gb10024.t1	K12823	ATP-dependent RNA helicase DDX5/DBP2 (DDX5, DBP2)	Genetic Information Processing	Transcription
1750	Gb9445.t1	K01181	endo-1,4-beta-xylanase (E3.2.1.8, xynA)	Not Included in Pathway or Brite	Unclassified: metabolism
1751	Gb4668.t1	K18532	adenylate kinase (AK6, FAP7)	Metabolism	Nucleotide metabolism
1752	Gb16351.t1	K15440	tRNA-specific adenosine deaminase 1 (TAD1, ADAT1)	Brite Hierarchies	Protein families: genetic information processing
1753	Gb6657.t1	K13577	solute carrier family 25 (mitochondrial dicarboxylate transporter), member 10 (SLC25A10, DIC)	Organismal Systems	Excretory system
1754	Gb8232.t1	K14785	ESF2/ABP1 family protein (ESF2, ABT1)	Brite Hierarchies	Protein families: genetic information processing
1755	Gb8023.t1	K06867	uncharacterized protein (K06867)	Not Included in Pathway or Brite	Poorly characterized
1756	Gb16280.t1	K07977	Arf/Sar family, other (ARF)	Brite Hierarchies	Protein families: signaling and cellular processes
1757	Gb16280.t1	K07937	ADP-ribosylation factor 1 (ARF1)	Environmental Information Processing	Signal transduction
1758	Gb5411.t1	K00434	L-ascorbate peroxidase (E1.11.1.11)	Metabolism	Carbohydrate metabolism
1759	Gb13848.t1	K15109	solute carrier family 25 (mitochondrial carnitine/acylcarnitine transporter), member 20/29 (SLC25A20_29, CACT, CACL, CRC1)	Organismal Systems	Environmental adaptation
1760	Gb13848.t2	K15109	solute carrier family 25 (mitochondrial carnitine/acylcarnitine transporter), member 20/29 (SLC25A20_29, CACT, CACL, CRC1)	Organismal Systems	Environmental adaptation
1761	Gb9709.t1	K18803	protein-histidine N-methyltransferase (HPM1)	Brite Hierarchies	Protein families: genetic information processing
1762	Gb5810.t1	K01188	beta-glucosidase (E3.2.1.21)	Metabolism	Carbohydrate metabolism
1763	Gb4125.t1	K17987	next to BRCA1 gene 1 protein (NBR1)	Cellular Processes	Transport and catabolism
1764	Gb12493.t1	K11483	histone deacetylase HOS2 (HOS2)	Brite Hierarchies	Protein families: genetic information processing
1765	Gb12493.t1	K11404	histone deacetylase 3 (HDAC3)	Organismal Systems	Immune system
1766	Gb11284.t1	K01201	glucosylceramidase (GBA, srfJ)	Metabolism	Lipid metabolism
1767	Gb17041.t1	K02865	large subunit ribosomal protein L10Ae (RP-L10Ae, RPL10A)	Genetic Information Processing	Translation
1768	Gb11917.t1	K11874	ubiquitin carboxyl-terminal hydrolase 16 (UBP16)	Brite Hierarchies	Protein families: metabolism
1769	Gb11917.t1	K18221	tetracycline 11a-monooxygenase, tetracycline resistance protein (tetX)	Metabolism	Metabolism of terpenoids and polyketides
1770	Gb5740.t1	K00272	D-aspartate oxidase (DDO)	Metabolism	Amino acid metabolism
1771	Gb5740.t1	K00273	D-amino-acid oxidase (DAO, aao)	Metabolism	Amino acid metabolism
1772	Gb8139.t1	K15255	ATP-dependent DNA helicase PIF1 (PIF1)	Brite Hierarchies	Protein families: genetic information processing
1773	Gb3451.t1	K00940	nucleoside-diphosphate kinase (ndk, NME)	Metabolism	Nucleotide metabolism
1774	Gb1823.t1	K19844	GTPase-activating protein BEM2 (BEM2)	Environmental Information Processing	Signal transduction
1775	Gb12633.t1	K10643	CCR4-NOT transcription complex subunit 4 (CNOT4, NOT4, MOT2)	Genetic Information Processing	Folding, sorting and degradation
1776	Gb7016.t1	K08139	MFS transporter, SP family, sugar:H+ symporter (HXT)	Cellular Processes	Cell growth and death
1777	Gb7016.t2	K08139	MFS transporter, SP family, sugar:H+ symporter (HXT)	Cellular Processes	Cell growth and death
1778	Gb16532.t1	K14303	nuclear pore complex protein Nup160 (NUP160, NUP120)	Genetic Information Processing	Translation
1779	Gb4763.t1	K11684	bromodomain-containing factor 1 (BDF1)	Brite Hierarchies	Protein families: genetic information processing
1780	Gb9818.t1	K14298	mRNA export factor (RAE1, GLE2)	Genetic Information Processing	Translation
1781	Gb12916.t1	K01580	glutamate decarboxylase (E4.1.1.15, gadB, gadA, GAD)	Metabolism	Carbohydrate metabolism
1782	Gb7164.t1	K07300	Ca2+:H+ antiporter (chaA, CAX)	Brite Hierarchies	Protein families: signaling and cellular processes
1783	Gb7164.t1	K12619	5'-3' exoribonuclease 2 (XRN2, RAT1)	Genetic Information Processing	Translation
1784	Gb13555.t1	K14165	atypical dual specificity phosphatase (K14165)	Brite Hierarchies	Protein families: metabolism
1785	Gb5032.t1	K14553	U3 small nucleolar RNA-associated protein 18 (UTP18)	Genetic Information Processing	Translation
1786	Gb4372.t1	K07513	acetyl-CoA acyltransferase 1 (ACAA1)	Metabolism	Lipid metabolism
1787	Gb4783.t1	K13179	ATP-dependent RNA helicase DDX18/HAS1 (DDX18, HAS1)	Brite Hierarchies	Protein families: genetic information processing
1788	Gb4783.t1	K14809	ATP-dependent RNA helicase DDX55/SPB4 (DDX55, SPB4)	Brite Hierarchies	Protein families: genetic information processing
1789	Gb6174.t1	K17741	NADPH-dependent methylglyoxal reductase (GRE2)	Metabolism	Carbohydrate metabolism
1790	Gb9574.t1	K03869	cullin 3 (CUL3)	Genetic Information Processing	Folding, sorting and degradation
1791	Gb16325.t1	K11233	osomolarity two-component system, response regulator SSK1 (SSK1)	Environmental Information Processing	Signal transduction
1792	Gb16186.t1	K03539	ribonuclease P/MRP protein subunit RPP1 (RPP1, RPP30)	Genetic Information Processing	Translation
1793	Gb15830.t2	K10416	dynein light intermediate chain 1, cytosolic (DYNC1LI, DNCLI)	Cellular Processes	Transport and catabolism
1794	Gb15830.t3	K10416	dynein light intermediate chain 1, cytosolic (DYNC1LI, DNCLI)	Cellular Processes	Transport and catabolism
1795	Gb15830.t4	K10416	dynein light intermediate chain 1, cytosolic (DYNC1LI, DNCLI)	Cellular Processes	Transport and catabolism
1796	Gb1108.t1	K06666	general transcriptional corepressor TUP1 (TUP1)	Environmental Information Processing	Signal transduction
1797	Gb12965.t1	K06067	histone deacetylase 1/2 (HDAC1_2)	Environmental Information Processing	Signal transduction
1798	Gb9576.t1	K01279	tripeptidyl-peptidase I (TPP1, CLN2)	Cellular Processes	Transport and catabolism
1799	Gb6129.t1	K03320	ammonium transporter, Amt family (amt, AMT, MEP)	Brite Hierarchies	Protein families: signaling and cellular processes
1800	Gb6133.t1	K01915	glutamine synthetase (glnA, GLUL)	Metabolism	Carbohydrate metabolism
1801	Gb17282.t2	K13953	alcohol dehydrogenase, propanol-preferring (adhP)	Metabolism	Carbohydrate metabolism
1802	Gb17282.t2	K13979	uncharacterized zinc-type alcohol dehydrogenase-like protein (yahK)	Metabolism	Carbohydrate metabolism
1803	Gb17282.t2	K00002	alcohol dehydrogenase (NADP+) (AKR1A1, adh)	Metabolism	Carbohydrate metabolism
1804	Gb12.t1	K15192	TATA-binding protein-associated factor (BTAF1, MOT1)	Brite Hierarchies	Protein families: genetic information processing
1805	Gb4396.t1	K07342	protein transport protein SEC61 subunit gamma and related proteins (SEC61G, SSS1, secE)	Genetic Information Processing	Folding, sorting and degradation
1806	Gb8005.t2	K08176	MFS transporter, PHS family, inorganic phosphate transporter (PHO84)	Brite Hierarchies	Protein families: signaling and cellular processes
1807	Gb8005.t1	K08176	MFS transporter, PHS family, inorganic phosphate transporter (PHO84)	Brite Hierarchies	Protein families: signaling and cellular processes
1808	Gb4334.t1	K13950	para-aminobenzoate synthetase (pabAB)	Metabolism	Metabolism of cofactors and vitamins
1809	Gb8907.t1	K02540	DNA replication licensing factor MCM2 (MCM2)	Genetic Information Processing	Replication and repair
1810	Gb8445.t2	K06062	histone acetyltransferase (PCAF, KAT2, GCN5)	Genetic Information Processing	Information processing in viruses
1811	Gb8445.t1	K06062	histone acetyltransferase (PCAF, KAT2, GCN5)	Genetic Information Processing	Information processing in viruses
1812	Gb9225.t1	K02947	small subunit ribosomal protein S10e (RP-S10e, RPS10)	Genetic Information Processing	Translation
1813	Gb5422.t1	K15402	fatty acid omega-hydroxylase (CYP86B1)	Metabolism	Lipid metabolism
1814	Gb5422.t1	K00493	unspecific monooxygenase (E1.14.14.1)	Not Included in Pathway or Brite	Unclassified: metabolism
1815	Gb9656.t1	K19765	heat shock factor-binding protein 1 (HSBP1)	Organismal Systems	Aging
1816	Gb14470.t1	K12391	AP-1 complex subunit gamma-1 (AP1G1)	Cellular Processes	Transport and catabolism
1817	Gb7129.t1	K10807	ribonucleoside-diphosphate reductase subunit M1 (RRM1)	Metabolism	Nucleotide metabolism
1818	Gb5690.t1	K01183	chitinase (E3.2.1.14)	Metabolism	Carbohydrate metabolism
1819	Gb14762.t1	K11262	acetyl-CoA carboxylase / biotin carboxylase 1 (ACACA)	Metabolism	Carbohydrate metabolism
1820	Gb16400.t1	K01876	aspartyl-tRNA synthetase (DARS, aspS)	Genetic Information Processing	Translation
1821	Gb1331.t1	K01078	acid phosphatase (PHO)	Metabolism	Metabolism of cofactors and vitamins
1822	Gb4545.t1	K17868	diphthine methyl ester acylhydrolase (DPH7, RRT2)	Brite Hierarchies	Protein families: genetic information processing
1823	Gb3067.t6	K01561	haloacetate dehalogenase (dehH)	Metabolism	Xenobiotics biodegradation and metabolism
1824	Gb14494.t1	K06100	symplekin (SYMPK)	Genetic Information Processing	Translation
1825	Gb13203.t1	K04079	molecular chaperone HtpG (HSP90A, htpG)	Genetic Information Processing	Folding, sorting and degradation
1826	Gb146.t1	K10807	ribonucleoside-diphosphate reductase subunit M1 (RRM1)	Metabolism	Nucleotide metabolism
1827	Gb12949.t1	K10755	replication factor C subunit 2/4 (RFC2_4)	Genetic Information Processing	Replication and repair
1828	Gb8257.t1	K03163	DNA topoisomerase I (TOP1)	Brite Hierarchies	Protein families: genetic information processing
1829	Gb16259.t1	K04710	ceramide synthetase (CERS)	Metabolism	Lipid metabolism
1830	Gb16259.t1	K04709	Acyl-CoA-dependent ceramide synthase (LAG1)	Metabolism	Lipid metabolism
1831	Gb16939.t1	K01288	carboxypeptidase D (KEX1)	Brite Hierarchies	Protein families: metabolism
1832	Gb2000.t1	K01054	acylglycerol lipase (MGLL)	Metabolism	Lipid metabolism
1833	Gb5806.t1	K17818	D-arabinitol dehydrogenase (NADP+) (ARD1)	Metabolism	Carbohydrate metabolism
1834	Gb8917.t2	K02145	V-type H+-transporting ATPase subunit A (ATPeV1A, ATP6A)	Metabolism	Energy metabolism
1835	Gb5752.t1	K02929	large subunit ribosomal protein L44e (RP-L44e, RPL44)	Genetic Information Processing	Translation
1836	Gb2002.t1	K00526	ribonucleoside-diphosphate reductase beta chain (E1.17.4.1B, nrdB, nrdF)	Metabolism	Nucleotide metabolism
1837	Gb10389.t2	K07119	uncharacterized protein (K07119)	Metabolism	Lipid metabolism
1838	Gb10389.t2	K00237	succinate dehydrogenase (ubiquinone) membrane anchor subunit (SDHD, SDH4)	Metabolism	Carbohydrate metabolism
1839	Gb2677.t1	K11493	regulator of chromosome condensation (RCC1)	Brite Hierarchies	Protein families: genetic information processing
1840	Gb8871.t1	K01210	glucan 1,3-beta-glucosidase (E3.2.1.58)	Metabolism	Carbohydrate metabolism
1841	Gb10786.t1	K14767	U3 small nucleolar RNA-associated protein 3 (UTP3, SAS10)	Brite Hierarchies	Protein families: genetic information processing
1842	Gb5565.t1	K03457	nucleobase:cation symporter-1, NCS1 family (TC.NCS1)	Not Included in Pathway or Brite	Unclassified: signaling and cellular processes
1843	Gb14528.t1	K02202	cyclin-dependent kinase 7 (CDK7)	Genetic Information Processing	Transcription
1844	Gb14641.t1	K11835	ubiquitin carboxyl-terminal hydrolase 4/11 (USP4_11, UBP12)	Brite Hierarchies	Protein families: metabolism
1845	Gb539.t1	K11251	histone H2A (H2A)	Cellular Processes	Cell growth and death
1846	Gb14485.t1	K11362	transcriptional coactivator HFI1/ADA1 (HFI1, ADA1)	Brite Hierarchies	Protein families: genetic information processing
1847	Gb9313.t1	K17972	N-terminal acetyltransferase B complex catalytic subunit (NAA20, NAT3)	Brite Hierarchies	Protein families: genetic information processing
1848	Gb7948.t1	K14793	ribosomal RNA-processing protein 9 (RRP9)	Brite Hierarchies	Protein families: genetic information processing
1849	Gb7948.t2	K14793	ribosomal RNA-processing protein 9 (RRP9)	Brite Hierarchies	Protein families: genetic information processing
1850	Gb5812.t1	K02882	large subunit ribosomal protein L18Ae (RP-L18Ae, RPL18A)	Genetic Information Processing	Translation
1851	Gb4393.t1	K11763	chromatin structure-remodeling complex subunit RSC9 (RSC9)	Brite Hierarchies	Protein families: genetic information processing
1852	Gb13934.t1	K03505	DNA polymerase delta subunit 4 (POLD4)	Genetic Information Processing	Replication and repair
1853	Gb9950.t1	K19562	bifunctional dethiobiotin synthetase / adenosylmethionine---8-amino-7-oxononanoate aminotransferase (BIO3-BIO1)	Metabolism	Metabolism of cofactors and vitamins
1854	Gb16603.t1	K08288	protein kinase C substrate 80K-H (PRKCSH)	Genetic Information Processing	Folding, sorting and degradation
1855	Gb8961.t1	K11805	WD repeat-containing protein 68 (WDR68, HAN11)	Brite Hierarchies	Protein families: genetic information processing
1856	Gb1814.t1	K09500	T-complex protein 1 subunit theta (CCT8)	Brite Hierarchies	Protein families: genetic information processing
1857	Gb13936.t1	K17260	actin-related protein 2 (ACTR2, ARP2)	Cellular Processes	Transport and catabolism
1858	Gb549.t3	K15402	fatty acid omega-hydroxylase (CYP86B1)	Metabolism	Lipid metabolism
1859	Gb549.t3	K00493	unspecific monooxygenase (E1.14.14.1)	Not Included in Pathway or Brite	Unclassified: metabolism
1860	Gb549.t1	K15402	fatty acid omega-hydroxylase (CYP86B1)	Metabolism	Lipid metabolism
1861	Gb549.t1	K00493	unspecific monooxygenase (E1.14.14.1)	Not Included in Pathway or Brite	Unclassified: metabolism
1862	Gb6596.t1	K00108	choline dehydrogenase (betA, CHDH)	Metabolism	Amino acid metabolism
1863	Gb12839.t1	K18670	dual specificity protein kinase YAK1 (YAK1)	Brite Hierarchies	Protein families: metabolism
1864	Gb12839.t1	K18669	dual specificity tyrosine-phosphorylation-regulated kinase 2/3/4 (DYRK2_3_4)	Cellular Processes	Cell growth and death
1865	Gb9281.t1	K03448	MFS transporter, ACS family, pantothenate transporter (FEN2, LIZ1)	Brite Hierarchies	Protein families: signaling and cellular processes
1866	Gb4196.t1	K14798	protein LTV1 (LTV1)	Brite Hierarchies	Protein families: genetic information processing
1867	Gb16284.t1	K07374	tubulin alpha (TUBA)	Cellular Processes	Transport and catabolism
1868	Gb14531.t1	K17945	tropomyosin, fungi type (TPM1_2)	Brite Hierarchies	Protein families: genetic information processing
1869	Gb11219.t1	K13989	Derlin-2/3 (DERL2_3)	Genetic Information Processing	Folding, sorting and degradation
1870	Gb8896.t2	K11567	DASH complex subunit DAD2 (DAD2, HSK1)	Brite Hierarchies	Protein families: genetic information processing
1871	Gb8896.t1	K11567	DASH complex subunit DAD2 (DAD2, HSK1)	Brite Hierarchies	Protein families: genetic information processing
1872	Gb13530.t1	K00566	tRNA-uridine 2-sulfurtransferase (mnmA, trmU)	Genetic Information Processing	Folding, sorting and degradation
1873	Gb13239.t1	K12273	translocation protein SEC66 (SEC66)	Brite Hierarchies	Protein families: signaling and cellular processes
1874	Gb17869.t1	K05285	phosphatidylinositol glycan, class N (PIGN)	Metabolism	Glycan biosynthesis and metabolism
1875	Gb12821.t1	K14856	protein SDA1 (SDA1, SDAD1)	Brite Hierarchies	Protein families: genetic information processing
1876	Gb13065.t1	K15303	aflatoxin B1 aldehyde reductase (AKR7)	Metabolism	Xenobiotics biodegradation and metabolism
1877	Gb7572.t1	K12946	signal peptidase complex subunit 1 (SPCS1)	Genetic Information Processing	Folding, sorting and degradation
1878	Gb16407.t1	K18191	ATP synthase assembly factor FMC1, mitochondrial (FMC1)	Cellular Processes	Transport and catabolism
1879	Gb18118.t1	K14264	kynurenine aminotransferase (BNA3)	Metabolism	Amino acid metabolism
1880	Gb7531.t2	K06013	STE24 endopeptidase (STE24)	Metabolism	Metabolism of terpenoids and polyketides
1881	Gb12823.t1	K00965	UDPglucose--hexose-1-phosphate uridylyltransferase (galT, GALT)	Metabolism	Carbohydrate metabolism
1882	Gb15928.t1	K12462	Rho GDP-dissociation inhibitor (ARHGDI, RHOGDI)	Organismal Systems	Excretory system
1883	Gb1039.t1	K03020	DNA-directed RNA polymerases I and III subunit RPAC2 (RPC19, POLR1D)	Genetic Information Processing	Transcription
1884	Gb9850.t1	K02516	type II protein arginine methyltransferase (PRMT5, HSL7)	Environmental Information Processing	Signal transduction
1885	Gb6562.t1	K11296	high mobility group protein B3 (HMGB3)	Brite Hierarchies	Protein families: genetic information processing
1886	Gb18028.t1	K09935	uncharacterized protein (K09935)	Not Included in Pathway or Brite	Unclassified: metabolism
1887	Gb18028.t1	K18757	la-related protein 1 (LARP1)	Brite Hierarchies	Protein families: genetic information processing
1888	Gb2167.t1	K17790	mitochondrial import inner membrane translocase subunit TIM22 (TIM22)	Brite Hierarchies	Protein families: genetic information processing
1889	Gb2167.t1	K00387	sulfite oxidase (SUOX)	Metabolism	Energy metabolism
1890	Gb17833.t1	K14787	multiple RNA-binding domain-containing protein 1 (MRD1, RBM19)	Brite Hierarchies	Protein families: genetic information processing
1891	Gb16379.t1	K05824	homoisocitrate dehydrogenase (LYS12)	Metabolism	Amino acid metabolism
1892	Gb6826.t1	K15267	mitochondrial transcription factor 1 (MTEF1)	Brite Hierarchies	Protein families: genetic information processing
1893	Gb14678.t1	K09518	DnaJ homolog subfamily B member 12 (DNAJB12)	Genetic Information Processing	Folding, sorting and degradation
1894	Gb1157.t1	K02866	large subunit ribosomal protein L10e (RP-L10e, RPL10)	Genetic Information Processing	Translation
1895	Gb7613.t2	K06902	MFS transporter, UMF1 family (UMF1)	Cellular Processes	Transport and catabolism
1896	Gb5638.t1	K03066	26S proteasome regulatory subunit T6 (PSMC5, RPT6)	Genetic Information Processing	Folding, sorting and degradation
1897	Gb8900.t1	K01074	palmitoyl-protein thioesterase (PPT)	Metabolism	Lipid metabolism
1898	Gb8130.t1	K01738	cysteine synthase A (cysK)	Metabolism	Energy metabolism
1899	Gb991.t1	K08737	DNA mismatch repair protein MSH6 (MSH6)	Genetic Information Processing	Replication and repair
1900	Gb16037.t1	K11129	H/ACA ribonucleoprotein complex subunit 2 (NHP2, NOLA2)	Genetic Information Processing	Translation
1901	Gb2420.t1	K10574	ubiquitin-conjugating enzyme E2 B (UBE2B, RAD6B)	Genetic Information Processing	Folding, sorting and degradation
1902	Gb2420.t1	K10573	ubiquitin-conjugating enzyme E2 A (UBE2A, UBC2, RAD6A)	Genetic Information Processing	Folding, sorting and degradation
1903	Gb14917.t1	K01379	cathepsin D (CTSD)	Environmental Information Processing	Signal transduction
1904	Gb4236.t2	K15109	solute carrier family 25 (mitochondrial carnitine/acylcarnitine transporter), member 20/29 (SLC25A20_29, CACT, CACL, CRC1)	Organismal Systems	Environmental adaptation
1905	Gb4236.t1	K15109	solute carrier family 25 (mitochondrial carnitine/acylcarnitine transporter), member 20/29 (SLC25A20_29, CACT, CACL, CRC1)	Organismal Systems	Environmental adaptation
1906	Gb18097.t1	K15117	solute carrier family 25, member 34/35 (SLC25A34_35, OAC1)	Brite Hierarchies	Protein families: signaling and cellular processes
1907	Gb5243.t2	K01749	hydroxymethylbilane synthase (hemC, HMBS)	Metabolism	Metabolism of cofactors and vitamins
1908	Gb5715.t1	K19791	iron transport multicopper oxidase (FET3_5)	Brite Hierarchies	Protein families: signaling and cellular processes
1909	Gb18453.t1	K08257	mannan endo-1,6-alpha-mannosidase (E3.2.1.101)	Brite Hierarchies	Protein families: signaling and cellular processes
1910	Gb18047.t1	K00108	choline dehydrogenase (betA, CHDH)	Metabolism	Amino acid metabolism
1911	Gb12557.t1	K11592	endoribonuclease Dicer (DICER1, DCR1)	Human Diseases	Cancer: overview
1912	Gb9406.t2	K14758	casein kinase I homolog HRR25 (HRR25)	Genetic Information Processing	Translation
1913	Gb9406.t1	K14758	casein kinase I homolog HRR25 (HRR25)	Genetic Information Processing	Translation
1914	Gb13326.t1	K17402	small subunit ribosomal protein S23 (MRPS23)	Brite Hierarchies	Protein families: genetic information processing
1915	Gb8356.t2	K03426	NAD+ diphosphatase (E3.6.1.22, NUDT12, nudC)	Metabolism	Metabolism of cofactors and vitamins
1916	Gb8356.t1	K03426	NAD+ diphosphatase (E3.6.1.22, NUDT12, nudC)	Metabolism	Metabolism of cofactors and vitamins
1917	Gb17880.t1	K10583	ubiquitin-conjugating enzyme E2 S (UBE2S, E2EPF)	Genetic Information Processing	Folding, sorting and degradation
1918	Gb7341.t1	K15255	ATP-dependent DNA helicase PIF1 (PIF1)	Brite Hierarchies	Protein families: genetic information processing
1919	Gb9423.t1	K01210	glucan 1,3-beta-glucosidase (E3.2.1.58)	Metabolism	Carbohydrate metabolism
1920	Gb8360.t1	K01379	cathepsin D (CTSD)	Environmental Information Processing	Signal transduction
1921	Gb13311.t1	K10769	alkylated DNA repair protein alkB homolog 7 (ALKBH7)	Not Included in Pathway or Brite	Unclassified: metabolism
1922	Gb15992.t1	K02925	large subunit ribosomal protein L3e (RP-L3e, RPL3)	Genetic Information Processing	Translation
1923	Gb8544.t1	K06004	aspergillopepsin I (E3.4.23.18)	Brite Hierarchies	Protein families: metabolism
1924	Gb8544.t1	K01379	cathepsin D (CTSD)	Environmental Information Processing	Signal transduction
1925	Gb16313.t1	K00380	sulfite reductase (NADPH) flavoprotein alpha-component (cysJ)	Metabolism	Energy metabolism
1926	Gb13069.t1	K16066	3-hydroxy acid dehydrogenase / malonic semialdehyde reductase (ydfG)	Metabolism	Nucleotide metabolism
1927	Gb10025.t1	K04353	Ras-related protein Rap-1A (RAP1A)	Environmental Information Processing	Signal transduction
1928	Gb10025.t1	K07836	Ras-related protein Rap-1B (RAP1B)	Environmental Information Processing	Signal transduction
1929	Gb7020.t1	K04797	prefoldin alpha subunit (pfdA, PFDN5)	Brite Hierarchies	Protein families: genetic information processing
1930	Gb3035.t1	K05864	peptidyl-prolyl isomerase D (PPID, CYPD)	Cellular Processes	Cell growth and death
1931	Gb8428.t1	K09313	homeobox protein cut-like (CUTL)	Brite Hierarchies	Protein families: genetic information processing
1932	Gb2096.t1	K06004	aspergillopepsin I (E3.4.23.18)	Brite Hierarchies	Protein families: metabolism
1933	Gb2096.t1	K01379	cathepsin D (CTSD)	Environmental Information Processing	Signal transduction
1934	Gb3407.t1	K01381	saccharopepsin (PEP4)	Cellular Processes	Transport and catabolism
1935	Gb4241.t1	K00873	pyruvate kinase (PK, pyk)	Metabolism	Carbohydrate metabolism
1936	Gb7359.t1	K14213	Xaa-Pro dipeptidase (PEPD)	Brite Hierarchies	Protein families: metabolism
1937	Gb7359.t1	K18573	intermediate cleaving peptidase 55 (ICP55)	Brite Hierarchies	Protein families: metabolism
1938	Gb17263.t1	K07088	uncharacterized protein (K07088)	#N/A	#N/A
1939	Gb7339.t1	K10808	ribonucleoside-diphosphate reductase subunit M2 (RRM2)	Metabolism	Nucleotide metabolism
1940	Gb17467.t1	K10768	alkylated DNA repair protein alkB homolog 6 (ALKBH6)	Not Included in Pathway or Brite	Unclassified: metabolism
1941	Gb15097.t1	K15102	solute carrier family 25 (mitochondrial phosphate transporter), member 3 (SLC25A3, PHC, PIC)	Brite Hierarchies	Protein families: signaling and cellular processes
1942	Gb12713.t1	K00565	mRNA (guanine-N7-)-methyltransferase (RNMT)	Genetic Information Processing	Translation
1943	Gb13247.t1	K00486	kynurenine 3-monooxygenase (KMO)	Metabolism	Amino acid metabolism
1944	Gb11279.t1	K01490	AMP deaminase (AMPD)	Metabolism	Nucleotide metabolism
1945	Gb3118.t1	K00118	glucose-fructose oxidoreductase (gfo)	Not Included in Pathway or Brite	Unclassified: metabolism
1946	Gb13020.t1	K00420	ubiquinol-cytochrome c reductase subunit 10 (QCR10, UQCR)	Metabolism	Energy metabolism
1947	Gb15962.t1	K09648	mitochondrial inner membrane protease subunit 2 (IMP2)	Genetic Information Processing	Folding, sorting and degradation
1948	Gb2211.t2	K08257	mannan endo-1,6-alpha-mannosidase (E3.2.1.101)	Brite Hierarchies	Protein families: signaling and cellular processes
1949	Gb15692.t1	K11870	ubiquitin carboxyl-terminal hydrolase 1 (UBP1)	Brite Hierarchies	Protein families: metabolism
1950	Gb9043.t1	K02981	small subunit ribosomal protein S2e (RP-S2e, RPS2)	Genetic Information Processing	Translation
1951	Gb13314.t1	K00264	glutamate synthase (NADPH/NADH) (GLT1)	Metabolism	Energy metabolism
1952	Gb4676.t1	K01539	sodium/potassium-transporting ATPase subunit alpha (ATP1A)	Environmental Information Processing	Signal transduction
1953	Gb11129.t1	K10706	senataxin (SETX, ALS4)	Human Diseases	Neurodegenerative disease
1954	Gb16190.t1	K03030	26S proteasome regulatory subunit N11 (PSMD14, RPN11, POH1)	Genetic Information Processing	Folding, sorting and degradation
1955	Gb15590.t1	K14311	nuclear pore complex protein Nup188 (NUP188)	Genetic Information Processing	Translation
1956	Gb17789.t1	K04627	pheromone a factor receptor (STE3)	Environmental Information Processing	Signal transduction
1957	Gb10630.t1	K00102	D-lactate dehydrogenase (cytochrome) (LDHD, dld)	Metabolism	Carbohydrate metabolism
1958	Gb13269.t1	K03240	translation initiation factor eIF-2B subunit epsilon (EIF2B5)	Human Diseases	Infectious disease: viral
1959	Gb9985.t1	K12817	pre-mRNA-splicing factor 18 (PRPF18, PRP18)	Genetic Information Processing	Transcription
1960	Gb7449.t3	K00480	salicylate hydroxylase (E1.14.13.1)	Metabolism	Xenobiotics biodegradation and metabolism
1961	Gb15902.t1	K12198	charged multivesicular body protein 5 (CHMP5, VPS60)	Cellular Processes	Transport and catabolism
1962	Gb10460.t1	K14430	phosphate transporter (PHO87_91)	Brite Hierarchies	Protein families: signaling and cellular processes
1963	Gb6982.t1	K06883	uncharacterized protein (K06883)	Not Included in Pathway or Brite	Poorly characterized
1964	Gb12899.t1	K14708	solute carrier family 26 (sodium-independent sulfate anion transporter), member 11 (SLC26A11)	Brite Hierarchies	Protein families: signaling and cellular processes
1965	Gb3853.t1	K01187	alpha-glucosidase (malZ)	Metabolism	Carbohydrate metabolism
1966	Gb7400.t1	K08257	mannan endo-1,6-alpha-mannosidase (E3.2.1.101)	Brite Hierarchies	Protein families: signaling and cellular processes
1967	Gb16288.t1	K14819	dual specificity phosphatase 12 (DUSP12, YVH1)	Brite Hierarchies	Protein families: metabolism
1968	Gb13199.t1	K03626	nascent polypeptide-associated complex subunit alpha (EGD2, NACA)	Organismal Systems	Endocrine system
1969	Gb17778.t1	K16055	trehalose 6-phosphate synthase/phosphatase (TPS)	Metabolism	Carbohydrate metabolism
1970	Gb17778.t1	K00697	trehalose 6-phosphate synthase (otsA)	Metabolism	Carbohydrate metabolism
1971	Gb17421.t1	K01530	phospholipid-translocating ATPase (E3.6.3.1)	Not Included in Pathway or Brite	Unclassified: metabolism
1972	Gb2791.t1	K15148	mediator of RNA polymerase II transcription subunit 7 (MED7)	#N/A	#N/A
1973	Gb6684.t1	K01053	gluconolactonase (E3.1.1.17, gnl, RGN)	Metabolism	Carbohydrate metabolism
1974	Gb13367.t1	K12272	signal recognition particle receptor subunit beta (SRPRB, SRP102)	Genetic Information Processing	Folding, sorting and degradation
1975	Gb14295.t2	K09584	protein disulfide-isomerase A6 (PDIA6, TXNDC7)	Genetic Information Processing	Folding, sorting and degradation
1976	Gb14295.t3	K09584	protein disulfide-isomerase A6 (PDIA6, TXNDC7)	Genetic Information Processing	Folding, sorting and degradation
1977	Gb14295.t1	K09584	protein disulfide-isomerase A6 (PDIA6, TXNDC7)	Genetic Information Processing	Folding, sorting and degradation
1978	Gb9090.t1	K01867	tryptophanyl-tRNA synthetase (WARS, trpS)	Genetic Information Processing	Translation
1979	Gb4341.t1	K11788	phosphoribosylamine--glycine ligase / phosphoribosylformylglycinamidine cyclo-ligase (ADE5)	Metabolism	Nucleotide metabolism
1980	Gb16502.t1	K13119	protein FAM50 (FAM50, XAP5)	Brite Hierarchies	Protein families: genetic information processing
1981	Gb16502.t1	K10639	E3 ubiquitin-protein ligase CCNP1IP1 (CCNB1IP1, HEI10)	Brite Hierarchies	Protein families: genetic information processing
1982	Gb14568.t1	K19840	Rho-type GTPase-activating protein (BEM3)	Environmental Information Processing	Signal transduction
1983	Gb14568.t1	K08773	RalA-binding protein 1 (RALBP1)	Environmental Information Processing	Signal transduction
1984	Gb4151.t1	K01637	isocitrate lyase (E4.1.3.1, aceA)	Metabolism	Carbohydrate metabolism
1985	Gb11354.t1	K18158	nuclear control of ATPase protein 2 (NCA2)	Brite Hierarchies	Protein families: genetic information processing
1986	Gb15476.t2	K11885	DNA damage-inducible protein 1 (DDI1)	Brite Hierarchies	Protein families: genetic information processing
1987	Gb5796.t1	K11975	E3 ubiquitin-protein ligase RNF144 (RNF144)	Brite Hierarchies	Protein families: genetic information processing
1988	Gb4974.t1	K08332	vacuolar protein 8 (VAC8)	Brite Hierarchies	Protein families: genetic information processing
1989	Gb614.t1	K09579	peptidyl-prolyl cis-trans isomerase NIMA-interacting 4 (PIN4)	Brite Hierarchies	Protein families: genetic information processing
1990	Gb4588.t1	K14960	COMPASS component SPP1 (CXXC1, SPP1, CPS40)	Brite Hierarchies	Protein families: genetic information processing
1991	Gb13412.t1	K15271	ATP-dependent DNA helicase HFM1/MER3 (HFM1, MER3)	Brite Hierarchies	Protein families: genetic information processing
1992	Gb16260.t1	K12194	charged multivesicular body protein 4 (CHMP4, SNF7, VPS32)	Genetic Information Processing	Information processing in viruses
1993	Gb17640.t1	K00134	glyceraldehyde 3-phosphate dehydrogenase (GAPDH, gapA)	Metabolism	Carbohydrate metabolism
1994	Gb17178.t1	K01279	tripeptidyl-peptidase I (TPP1, CLN2)	Cellular Processes	Transport and catabolism
1995	Gb5489.t2	K19860	guanine nucleotide-binding protein alpha-1 subunit (GPA1)	Environmental Information Processing	Signal transduction
1996	Gb4975.t2	K00974	tRNA nucleotidyltransferase (CCA-adding enzyme) (cca)	Brite Hierarchies	Protein families: genetic information processing
1997	Gb4975.t1	K00974	tRNA nucleotidyltransferase (CCA-adding enzyme) (cca)	Brite Hierarchies	Protein families: genetic information processing
1998	Gb12651.t1	K12840	splicing factor 45 (RBM17, SPF45)	Genetic Information Processing	Transcription
[truncated: 3,420 more rows]

## Sheet: Table S6
Table S6. Gene annotation of Gb by COG platform
No	Transcript_id	Seed Ortholog	Description	Family	E-value	Score
1	Gb8624.t1	28377.ENSACAP00000022157	Kn.a.2A2.6-like	L	3.6e-65	255.4
2	Gb2040.t2	164328.Phyra85518	GAG-pre-integrase domain	L	2.9e-70	272.3
3	Gb4813.t1	40483.S8E6W2	XPA protein C-terminus	L	2.3e-88	332.4
4	Gb13571.t1	40483.S8DW91	zinc finger	O	1.1e-202	713.4
5	Gb9608.t1	104355.XP_007867441.1	n.a.	R	1.8e-125	456.1
6	Gb8421.t2	40483.S8FN37	2OG-Fe(II) oxygenase superfamily	Q	4.7e-134	486.1
7	Gb18045.t1	85982.XP_007321729.1	n.a.	R	3.5e-23	115.9
8	Gb9404.t1	40483.S8E8P0	GDP-mannose 4,6 dehydratase	S	1.2e-107	396.4
9	Gb4386.t2	40483.S8FTJ3	PB1 domain	S	7.3e-63	248.4
10	Gb16339.t1	208960.XP_007268253.1	MBOAT-domain-containing protein	S	4.2e-154	551.6
11	Gb16389.t1	40492.XP_007302854.1	Myb-like DNA-binding domain	K	1.1e-123	450.3
12	Gb4513.t1	5334.XP_003038635.1	n.a.	R	6.6e-86	324.7
13	Gb6997.t2	221103.XP_007850608.1	Cytochrome p45n.a.	Q	5.4e-169	601.3
14	Gb9289.t4	80637.XP_007773568.1	n.a.	R	2.2e-78	300.1
15	Gb12836.t1	40483.S8EA26	Fusaric acid resistance protein-like	S	5.6e-242	844.3
16	Gb7341.t1	5346.XP_001829890.2	Atp-dependent dna helicase	L	6.9e-122	444.5
17	Gb4558.t2	40492.XP_007298885.1	anaphase-promoting complex-dependent catabolic process	S	1.5e-161	577
18	Gb11252.t1	85982.XP_007319373.1	CAIB BAIF family enzyme	I	8.6e-175	620.9
19	Gb3426.t1	40483.S8DWB1	n.a.	R	4.2e-16	92.8
20	Gb7021.t1	202698.XP_007388671.1	SEP-domain-containing protein	Y	5.8e-82	311.6
21	Gb10586.t1	104355.XP_007865801.1	Phosphotransferase enzyme family	S	1.8e-70	273.5
22	Gb4655.t1	40483.S8FSP8	Component of the ERMES MDM complex, which serves as a molecular tether to connect the endoplasmic reticulum and mitochondria. Components of this complex are involved in the control of mitochondrial shape and protein biogenesis and may function in phospholipid exchange. The MDM12-MMM1 subcomplex functions in the major beta-barrel assembly pathway that is responsible for biogenesis of all outer mem…	U	8.8e-57	227.6
23	Gb116.t1	221103.XP_007854860.1	Retrotransposable element tf2 155 kda protein type 1-like	L	3.3e-256	891.7
24	Gb5227.t1	5334.XP_003026662.1	cellular response to estrogen stimulus	S	4.9e-07	63.2
25	Gb5327.t1	80637.XP_007773978.1	snRNP Sm proteins	A	8e-32	142.9
26	Gb15794.t1	5346.XP_001837569.2	polymerase pla1	A	1.2e-199	703
27	Gb7032.t1	104355.XP_007870918.1	other FunK1 protein kinase	S	1.2e-50	208.4
28	Gb13906.t1	221103.XP_007859276.1	Retrotransposable element tf2 155 kda protein type 1-like	L	3.7e-86	325.9
29	Gb11900.t3	984962.XP_009551217.1	n.a.	R	2.6e-07	63.9
30	Gb6523.t1	984962.XP_009552850.1	Glycosyl hydrolase family 65, N-terminal domain	G	2.3e-278	964.9
31	Gb11597.t1	984962.XP_009544115.1	cytochrome P45n.a.	CIQ	0	1251.5
32	Gb9776.t1	40483.S8EDS3	n.a.	R	1.6e-28	133.7
33	Gb8530.t1	221103.XP_007843530.1	Zinc finger, C3HC4 type (RING finger)	O	8.4e-84	318.2
34	Gb13887.t1	160860.XP_007355422.1	MYND finger	S	1.6e-20	107.1
35	Gb18022.t1	40483.S8DN78	Cupin-like domain	I	1.3e-118	433.7
36	Gb16829.t1	160860.XP_007353222.1	Retrotransposable element tf2 155 kda protein type 1-like	L	1.4e-247	863.2
37	Gb9811.t1	40483.S8FIV0	HIT zinc finger	S	1.1e-19	103.2
38	Gb8817.t1	40492.XP_007301472.1	glycoside hydrolase family 16 protein	S	1.8e-95	356.3
39	Gb6287.t1	104355.XP_007869455.1	polyketide synthase	I	0	2263.4
40	Gb8227.t1	40483.S8EH52	DUF1793-domain-containing protein	S	1e-156	560.8
41	Gb17749.t1	40483.S8FA51	set domain-containing protein	S	3.3e-106	392.1
42	Gb17939.t1	40483.S8EC18	n.a.	R	4e-06	60.1
43	Gb1857.t1	40483.S8EBZ6	Peptidase family M28	O	7.1e-234	817.4
44	Gb16536.t1	104355.XP_007861746.1	Alpha beta-hydrolase	S	6.6e-42	177.9
45	Gb7429.t1	40483.S8F733	Required for the first step in the synthesis of diphthamide, a post-translational modification of histidine which occurs in translation elongation factor 2	J	3.5e-168	598.2
46	Gb9764.t1	202698.XP_007388849.1	Phosphoglycerate mutase-like protein	S	2.1e-173	616.3
47	Gb6478.t1	984962.XP_009542091.1	n.a.	R	1.5e-16	94.7
48	Gb6653.t2	40483.S8EAF2	Quinone oxidoreductase	C	9.4e-98	365.2
49	Gb15471.t1	40483.S8FRF9	P-loop containing nucleoside triphosphate hydrolase protein	S	8.1e-260	902.9
50	Gb18439.t1	984962.XP_009545318.1	n.a.	R	5.3e-62	243.8
51	Gb4853.t1	40483.S8E1N8	MCM-domain-containing protein	L	0	1254.2
52	Gb11079.t1	5346.XP_002910680.1	Required for the maintenance of the structure of the mitochondrial inner membrane. Involved in mitochondrial morphology	S	5e-70	271.9
53	Gb12356.t1	3649.evm.model.supercontig_44.4	generation of catalytic spliceosome for first transesterification step	S	1.1e-12	82
54	Gb3567.t1	104355.XP_007861428.1	n.a.	R	3e-49	203.8
55	Gb9874.t1	160860.XP_007348507.1	Cerato-platanin	S	1.9e-08	66.6
56	Gb8973.t1	80637.XP_007767001.1	Sodium/hydrogen exchanger family	P	1.5e-172	613.2
57	Gb10936.t1	104355.XP_007866710.1	MFS general substrate transporter	S	4.1e-223	780.8
58	Gb18036.t1	40492.XP_007304140.1	n.a.	R	1.1e-20	107.8
59	Gb5828.t1	40483.S8DY51	G protein alpha subunit	DT	5.4e-127	461.5
60	Gb11117.t1	40483.S8EQI7	n.a.	R	5.6e-61	241.9
61	Gb11157.t1	40483.S8G4T4	Mitochondrial 39-S ribosomal protein L47 (MRP-L47)	J	1.8e-41	176
62	Gb17085.t2	984962.XP_009545883.1	Acid protease	O	6.7e-54	218.4
63	Gb17791.t1	40483.S8EMI6	STE3-like pheromone receptor	S	1.1e-91	344
64	Gb2999.t1	984962.XP_009550971.1	FAD binding domain	C	1.5e-164	586.3
65	Gb5942.t1	40483.S8FUG5	Leucine Rich repeat	A	1.7e-278	965.7
66	Gb4832.t1	40483.S8E2T1	MFS general substrate transporter	U	1.2e-166	593.6
67	Gb7152.t2	40483.S8DSV9	O-acetylhomoserine ami	E	1.7e-188	666
68	Gb1988.t1	984962.XP_009551853.1	acyl-CoA dehydrogenase NM domain-like protein	IQ	5.3e-85	322
69	Gb13186.t1	104355.XP_007871675.1	n.a.	R	1.3e-63	251.9
70	Gb12831.t2	208960.XP_007269675.1	The model conserved GMC regions and catalytic active site residues	E	2.7e-36	158.7
71	Gb16077.t1	40483.S8G075	Ser-Thr-rich glycosyl-phosphatidyl-inositol-anchored membrane family	S	3.4e-45	188.7
72	Gb2864.t1	40483.S8EAF4	TPR-like protein	S	1.7e-109	402.5
73	Gb5157.t1	85982.XP_007319885.1	Peptidase S28	O	7.8e-136	490.7
74	Gb6163.t1	40483.S8F2T9	NAD-P-binding protein	V	9e-110	403.7
75	Gb1966.t1	40483.S8EZ79	n.a.	R	1.4e-10	74.3
76	Gb9577.t1	104355.XP_007869075.1	DNA binding protein Ncp1	S	1.1e-31	144.4
77	Gb2551.t1	40483.S8E776	C2 domain	M	1.7e-248	865.5
78	Gb5802.t1	202698.XP_007383675.1	Cellulase (glycosyl hydrolase family 5)	G	9.1e-170	603.2
79	Gb13479.t1	40483.S8DW33	TAP42-like family	T	9.6e-121	440.3
80	Gb7188.t1	221103.XP_007858599.1	WD4n.a. repeats	S	1.7e-174	619.4
81	Gb12476.t1	40483.S8F7L3	cytochrome P45n.a.	IQ	1.9e-151	542.7
82	Gb18377.t1	104355.XP_007863730.1	n.a.	R	4.8e-23	116.7
[truncated: 13,831 more rows]

## Sheet: Table S7
Table S7. Gene annotation of Gb by ABC transporter platform
[truncated: 61 more rows]

[truncated: 3 more sheets: Table S8, Table S9, Table S10]
